# Supplementary material for: Assessment of the variant prioritization strategy for genomic newborn screening in the Generation Study
Source: Genet Med. 2025 Oct;27(10):101532. doi: 10.1016/j.gim.2025.101532 (PMC12714140; doi:10.1016/j.gim.2025.101532)
Supplement: Supplemental table 2 [file mmc2.csv]

gene	newborn_phenotype	mode_of_inheritance	location_GrCH38	ensembl_id	included_in_GS	internal_inclusion	lof_prioritisation	targeted_caller
CYP21A2	['Congenital adrenal hyperplasia due to 21-hydroxylase deficiency']	biallelic	6:32038265-32041670	ENSG00000231852	Not included due to limitations of targeted caller	NA	NA	yes
SMN1	['Spinal Muscular Atrophy']	biallelic	5:70925030-70953942	ENSG00000172062	yes	no	yes	yes
ABCC8	['Diabetes mellitus, permanent neonatal 3, with or without neurologic features, autosomal dominant']	monoallelic	11:17392885-17476845	ENSG00000006071	Not included due to low specificity	NA	NA	no
ALPL	['Autosomal dominant hypophosphatasia']	monoallelic	1:21509372-21578412	ENSG00000162551	Not included due to low specificity	NA	NA	no
CHRNE	['Myasthenic syndrome, congenital, 4, autosomal dominant']	monoallelic	17:4897774-4903074	ENSG00000108556	Not included due to low specificity	NA	NA	no
IKBKG	['Immunodeficiency 33']	xlinked_biallelic	X:154541199-154565046	ENSG00000269335	Not included due to coverage issues	NA	NA	no
NCF1	['Chronic granulomatous disease 1']	biallelic	7:74773962-74789315	ENSG00000158517	Not included due to coverage issues	NA	NA	no
ALAS2	['Protoporphyria, erythropoietic, X-linked']	xlinked_monoallelic	X:55009055-55031064	ENSG00000158578	yes	yes	no	no
CUL3	['Pseudohypoaldosteronism, type IIE']	monoallelic	2:224470150-224585397	ENSG00000036257	yes	yes	no	no
HK1	['HK1 related hyperinsulinism']	monoallelic	10:69269984-69401882	ENSG00000156515	yes	yes	no	no
IFITM5	['Osteogenesis Imperfecta type V']	monoallelic	11:298200-299526	ENSG00000206013	yes	yes	no	no
KCNJ11	['Diabetes, permanent neonatal 2, with or without neurologic features']	monoallelic	11:17385859-17389331	ENSG00000187486	yes	yes	no	no
NLRP3	['Cryopyrin associated periodic fever syndrome']	monoallelic	1:247416156-247449108	ENSG00000162711	yes	yes	no	no
PMM2	['Polycystic kidney disease with hyperinsulinemic hypoglycemia']	biallelic	16:8788823-8849331	ENSG00000140650	yes	yes	no	no
RAC2	['Immunodeficiency 73B']	monoallelic	22:37225261-37244448	ENSG00000128340	yes	yes	no	no
SAMD9	['MIRAGE syndrome']	monoallelic	7:93099513-93118023	ENSG00000205413	yes	yes	no	no
WNK1	['Pseudohypoaldosteronism, type IIC']	monoallelic	12:752593-911452	ENSG00000060237	yes	yes	no	no
ABCC8	['Diabetes mellitus, permanent neonatal 3, with or without neurologic features, autosomal recessive']	biallelic	11:17392885-17476845	ENSG00000006071	yes	no	no	no
AQP2	['Dominant diabetes insipidus, nephrogenic, 2']	monoallelic	12:49950741-49958881	ENSG00000167580	yes	no	no	no
CASR	['Neonatal hyperparathyroidism, Autosomal Dominant']	monoallelic	3:122183683-122291629	ENSG00000036828	yes	no	no	no
CDKN1C	['IMAGE syndrome']	monoallelic	11:2883213-2885881	ENSG00000129757	yes	no	no	no
CHRNA1	['Congenital myasthenic syndrome-1, autosomal dominant']	monoallelic	2:174747592-174787935	ENSG00000138435	yes	no	no	no
CHRNB1	['Congenital myasthenic syndrome-2, autosomal dominant']	monoallelic	17:7445061-7457707	ENSG00000170175	yes	no	no	no
CHRND	['Congenital myasthenic syndrome-3, autosomal dominant']	monoallelic	2:232525993-232536667	ENSG00000135902	yes	no	no	no
CLCN7	['Osteopetrosis type 4, autosomal dominant']	monoallelic	16:1444934-1475580	ENSG00000103249	yes	no	no	no
EDAR	['Ectodermal dysplasia 10A, hypohidrotic/hair/nail type, autosomal dominant']	monoallelic	2:108894471-108989372	ENSG00000135960	yes	no	no	no
FAM111A	['Kenny-Caffey syndrome, type 2']	monoallelic	11:59142748-59155039	ENSG00000166801	yes	no	no	no
FGF23	['Hypophosphatemic rickets, autosomal dominant']	monoallelic	12:4368227-4379728	ENSG00000118972	yes	no	no	no
GCK	['Familial hyperinsulinemic hypoglycemia-3']	monoallelic	7:44144271-44198170	ENSG00000106633	yes	no	no	no
GH1	['Isolated growth hormone deficiency type II, autosomal dominant']	monoallelic	17:63917200-63918838	ENSG00000259384	yes	no	no	no
GLUD1	['Hyperinsulinism-hyperammonaemia syndrome']	monoallelic	10:87050486-87094866	ENSG00000148672	yes	no	no	no
GPR101	['Growth hormone-secreting pituitary adenoma-2']	xlinked_monoallelic	X:137030148-137031674	ENSG00000165370	yes	no	no	no
HBB	['Sickle Cell Disease']	biallelic	11:5225464-5229395	ENSG00000244734	yes	no	no	no
INS	['Autosomal dominant diabetes mellitus, permanent neonatal 4']	monoallelic	11:2159779-2161341	ENSG00000254647	yes	no	no	no
NFKBIA	['Ectodermal dysplasia and immunodeficiency 2']	monoallelic	14:35401511-35404749	ENSG00000100906	yes	no	no	no
OAS1	['OAS1 related polymorphic autoinflammatory immunodeficiency']	monoallelic	12:112906777-112933222	ENSG00000089127	yes	no	no	no
PCSK9	['Familial hypercholesterolaemia-3 Autosomal Recessive']	biallelic	1:55039548-55064852	ENSG00000169174	yes	no	no	no
POU1F1	['Pituitary hormone deficiency, combined or isolated, 1, autosomal dominant']	monoallelic	3:87259404-87276587	ENSG00000064835	yes	no	no	no
PSTPIP1	['PSTPIP1 associated inflammatory disease']	monoallelic	15:76993359-77037332	ENSG00000140368	yes	no	no	no
SERPING1	['Hereditary angioedema, autosomal dominant']	monoallelic	11:57597387-57614853	ENSG00000149131	yes	no	no	no
SLC4A1	['Distal renal tubular acidosis type 1, autosomal dominant']	monoallelic	17:44248385-44268141	ENSG00000004939	yes	no	no	no
SRP54	['SRP54 related Shwachman-Diamond syndrome']	monoallelic	14:34981957-35029567	ENSG00000100883	yes	no	no	no
SYT2	['Congenital myasthenic syndrome 7, autosomal dominant']	monoallelic	1:202590596-202710417	ENSG00000143858	yes	no	no	no
TCF3	['Agammaglobulinaemia 8, autosomal dominant']	monoallelic	19:1609290-1652605	ENSG00000071564	yes	no	no	no
THRA	['Resistance to thyroid hormone alpha (OMIM: Hypothyroidism, congenital, nongoitrous, 6)']	monoallelic	17:40058290-40093867	ENSG00000126351	yes	no	no	no
THRB	['Thyroid hormone resistance, autosomal dominant']	monoallelic	3:24117160-24495282	ENSG00000151090	yes	no	no	no
CFTR	['Cystic fibrosis']	biallelic	7:117465784-117715971	ENSG00000001626	yes	yes	yes	no
AAAS	['Achalasia-addisonianism-alacrimia syndrome']	biallelic	12:53307456-53324864	ENSG00000094914	yes	no	yes	no
ABCC6	['Generalized arterial calcification of infancy 2']	biallelic	16:16148928-16223522	ENSG00000091262	yes	no	yes	no
ABCC8	['Hyperinsulinemic hypoglycemia, familial, 1']	biallelic	11:17392885-17476845	ENSG00000006071	yes	no	yes	no
ABCD1	['Adrenoleukodystrophy']	xlinked_biallelic	X:153724868-153744762	ENSG00000101986	yes	no	yes	no
ACADM	['Medium-chain acyl-CoA dehydrogenase deficiency']	biallelic	1:75724347-75787575	ENSG00000117054	yes	no	yes	no
ACADVL	['VLCAD deficiency']	biallelic	17:7217125-7225273	ENSG00000072778	yes	no	yes	no
ACAT1	['Alpha-methylacetoacetic aciduria']	biallelic	11:108121516-108147776	ENSG00000075239	yes	no	yes	no
ADA	['Severe combined immunodeficiency due to ADA deficiency']	biallelic	20:44619522-44652233	ENSG00000196839	yes	no	yes	no
ADA2	['Deficiency of ADA2 (DADA2)']	biallelic	22:17178790-17221989	ENSG00000093072	yes	no	yes	no
ADAMTS13	['Familial thrombotic thrombocytopenic purpura']	biallelic	9:133414358-133459402	ENSG00000160323	yes	no	yes	no
AGL	['Glycogen storage disease type III']	biallelic	1:99850084-99924023	ENSG00000162688	yes	no	yes	no
AGPAT2	['Congenital generalized lipodystrophy type 1']	biallelic	9:136673143-136687423	ENSG00000169692	yes	no	yes	no
AGRN	['Myasthenic syndrome, congenital, 8, with pre- and postsynaptic defects']	biallelic	1:1020123-1056118	ENSG00000188157	yes	no	yes	no
AGXT	['Hyperoxaluria, primary, type 1']	biallelic	2:240868479-240880502	ENSG00000172482	yes	no	yes	no
AIRE	['Autoimmune polyendocrinopathy syndrome, type I, with or without reversible metaphyseal dysplasia']	biallelic	21:44285838-44298648	ENSG00000160224	yes	no	yes	no
AK2	['Reticular Dysgenesis']	biallelic	1:33007940-33080996	ENSG00000004455	yes	no	yes	no
AKR1D1	['Bile acid synthesis defect, congenital, 2']	biallelic	7:138002324-138117986	ENSG00000122787	yes	no	yes	no
ALDH7A1	['Pyridoxine dependent epilepsy']	biallelic	5:126531200-126595418	ENSG00000164904	yes	no	yes	no
ALDOB	['Hereditary fructose intolerance']	biallelic	9:101420578-101435823	ENSG00000136872	yes	no	yes	no
ALG14	['Myasthenic syndrome, congenital, 15, without tubular aggregates']	biallelic	1:94974407-95072945	ENSG00000172339	yes	no	yes	no
ALG2	['Congenital myasthenic syndrome-14']	biallelic	9:99216426-99221956	ENSG00000119523	yes	no	yes	no
ALPL	['Autosomal recessive hypophosphatasia']	biallelic	1:21509372-21578412	ENSG00000162551	yes	no	yes	no
AMACR	['Bile acid synthesis defect, congenital, 4']	biallelic	5:33986178-34008108	ENSG00000242110	yes	no	yes	no
AMN	['Imerslund-Grasbeck syndrome 2']	biallelic	14:102922656-102933596	ENSG00000166126	yes	no	yes	no
AP3B1	['Hermansky-Pudlak syndrome 2']	biallelic	5:78000525-78294755	ENSG00000132842	yes	no	yes	no
AP3D1	['Hermansky-Pudlak syndrome 10']	biallelic	19:2100988-2164465	ENSG00000065000	yes	no	yes	no
APOA5	['apolipoprotein A-V deficiency']	biallelic	11:116789367-116792420	ENSG00000110243	yes	no	yes	no
APOB	['Hypercholesterolaemia, familial, 2 autosomal recessive']	biallelic	2:21001429-21044073	ENSG00000084674	yes	no	yes	no
APOB	['Hypobetalipoproteinaemia']	biallelic	2:21001429-21044073	ENSG00000084674	yes	no	yes	no
APOC2	['Hyperlipoproteinemia, type Ib']	biallelic	19:44945982-44949565	ENSG00000234906	yes	no	yes	no
APRT	['Adenine phosphoribosyltransferase deficiency']	biallelic	16:88809339-88811944	ENSG00000198931	yes	no	yes	no
AQP2	['Recessive diabetes insipidus, nephrogenic, 2']	biallelic	12:49950741-49958881	ENSG00000167580	yes	no	yes	no
ARG1	['Argininaemia']	biallelic	6:131573144-131584332	ENSG00000118520	yes	no	yes	no
ARMC4	['Ciliary dyskinesia, primary, 23']	biallelic	10:27812164-27999048	ENSG00000169126	yes	no	yes	no
ARPC1B	['Platelet abnormalities with eosinophilia and immune-mediated inflammatory disease']	biallelic	7:99374249-99394801	ENSG00000130429	yes	no	yes	no
ARSA	['Metachromatic leukodystrophy']	biallelic	22:50622754-50628173	ENSG00000100299	yes	no	yes	no
ARSB	['Mucopolysaccharidosis Type VI']	biallelic	5:78777209-78986087	ENSG00000113273	yes	no	yes	no
ASL	['Argininosuccinic aciduria']	biallelic	7:66075798-66093558	ENSG00000126522	yes	no	yes	no
ASS1	['Citrullinaemia']	biallelic	9:130444929-130501274	ENSG00000130707	yes	no	yes	no
ATP6V0A4	['Distal renal tubular acidosis type 3 with or without sensorineural hearing loss']	biallelic	7:138706295-138799560	ENSG00000105929	yes	no	yes	no
ATP6V1B1	['Distal renal tubular acidosis type 2 with progressive sensorineural hearing loss']	biallelic	2:70935882-70965406	ENSG00000116039	yes	no	yes	no
AVP	['Diabetes insipidus, neurohypophyseal']	monoallelic	20:3082556-3084724	ENSG00000101200	yes	no	yes	no
AVPR2	['Diabetes insipidus, nephrogenic, 1']	xlinked_biallelic	X:153902531-153907166	ENSG00000126895	yes	no	yes	no
BAAT	['Bile acid conjugation defect 1']	biallelic	9:101360417-101383519	ENSG00000136881	yes	no	yes	no
BCKDHA	['Maple syrup urine disease, type Ia']	biallelic	19:41397460-41425005	ENSG00000248098	yes	no	yes	no
BCKDHB	['Maple syrup urine disease, type Ib']	biallelic	6:80106647-80346270	ENSG00000083123	yes	no	yes	no
BCKDK	['Branched-chain ketoacid dehydrogenase kinase deficiency']	biallelic	16:31106107-31112791	ENSG00000103507	yes	no	yes	no
BLNK	['Agammaglobulinaemia 4']	biallelic	10:96191702-96271587	ENSG00000095585	yes	no	yes	no
BSCL2	['Lipodystrophy, congenital generalized, type 2']	biallelic	11:62690275-62709845	ENSG00000168000	yes	no	yes	no
BTD	['Biotinidase deficiency']	biallelic	3:15601341-15645822	ENSG00000169814	yes	no	yes	no
BTK	['X-linked Agammaglobulinaemia']	xlinked_biallelic	X:101349447-101390796	ENSG00000010671	yes	no	yes	no
C11orf70	['ciliary dyskinesia, primary, 38']	biallelic	11:102047443-102084560	ENSG00000137691	yes	no	yes	no
C17orf62	['Chronic granulomatous disease 5']	biallelic	17:82442589-82450829	ENSG00000178927	yes	no	yes	no
C2	['C2 deficiency']	biallelic	6:31897785-31945672	ENSG00000166278	yes	no	yes	no
C21orf59	['Ciliary dyskinesia, primary, 26']	biallelic	21:32592079-32612866	ENSG00000159079	yes	no	yes	no
C3	['C3 deficiency']	biallelic	19:6677704-6730562	ENSG00000125730	yes	no	yes	no
C5	['C5 deficiency']	biallelic	9:120952335-121050276	ENSG00000106804	yes	no	yes	no
C6	['C6 deficiency']	biallelic	5:41142234-41261438	ENSG00000039537	yes	no	yes	no
C7	['C7 deficiency']	biallelic	5:40909252-40982939	ENSG00000112936	yes	no	yes	no
C8A	['C8 deficiency, type I']	biallelic	1:56854806-56918221	ENSG00000157131	yes	no	yes	no
C8B	['C8 deficiency, type II']	biallelic	1:56929210-56966140	ENSG00000021852	yes	no	yes	no
C9	['C9 deficiency']	biallelic	5:39284262-39424868	ENSG00000113600	yes	no	yes	no
CA2	['Osteopetrosis with renal tubular acidosis']	biallelic	8:85463852-85481493	ENSG00000104267	yes	no	yes	no
CAD	['Uridine-responsive epileptic encephalopathy']	biallelic	2:27217390-27243943	ENSG00000084774	yes	no	yes	no
CASR	['Neonatal hyperparathyroidism, Autosomal Recessive']	biallelic	3:122183683-122291629	ENSG00000036828	yes	no	yes	no
CAV1	['Lipodystrophy, congenital generalized, type 3']	biallelic	7:116524785-116561184	ENSG00000105974	yes	no	yes	no
CAVIN1	['Lipodystrophy, congenital generalized, type 4']	biallelic	17:42402452-42423517	ENSG00000177469	yes	no	yes	no
CBS	['Homocystinuria, B6-responsive and nonresponsive types']	biallelic	21:43053191-43076943	ENSG00000160200	yes	no	yes	no
CCDC103	['Ciliary dyskinesia, primary, 17']	biallelic	17:44899142-44905390	ENSG00000167131	yes	no	yes	no
CCDC114	['primary ciliary dyskinesia 20']	biallelic	19:48296457-48321894	ENSG00000105479	yes	no	yes	no
CCDC151	['Ciliary dyskinesia, primary, 30']	biallelic	19:11420604-11435782	ENSG00000198003	yes	no	yes	no
CCDC39	['Primary Ciliary Dyskinesia 14']	biallelic	3:180602858-180871005	ENSG00000145075	yes	no	yes	no
CCDC40	['Primary Ciliary Dyskinesia 7']	biallelic	17:80036632-80100613	ENSG00000141519	yes	no	yes	no
CCDC65	['Ciliary dyskinesia, primary, 27']	biallelic	12:48904110-48931840	ENSG00000139537	yes	no	yes	no
CCNO	['primary ciliary dyskinesia 29']	biallelic	5:55231152-55233680	ENSG00000152669	yes	no	yes	no
CD247	['Immunodeficiency 25, severe combined']	biallelic	1:167430640-167518610	ENSG00000198821	yes	no	yes	no
CD3D	['Immunodeficiency 19, severe combined']	biallelic	11:118338954-118342744	ENSG00000167286	yes	no	yes	no
CD3E	['Immunodeficiency 18']	biallelic	11:118304545-118316175	ENSG00000198851	yes	no	yes	no
CD3G	['Immunodeficiency 17, CD3 gamma deficient']	biallelic	11:118344344-118355161	ENSG00000160654	yes	no	yes	no
CD40	['Immunodeficiency with hyper-IgM, type 3']	biallelic	20:46118272-46129863	ENSG00000101017	yes	no	yes	no
CD40LG	['X-linked immunodeficiency with hyper-IgM type 1']	xlinked_biallelic	X:136648193-136660390	ENSG00000102245	yes	no	yes	no
CD70	['Immune dysregulation 3']	biallelic	19:6583183-6604103	ENSG00000125726	yes	no	yes	no
CD79A	['Agammaglobulinaemia 3']	biallelic	19:41877120-41881372	ENSG00000105369	yes	no	yes	no
CD79B	['Agammaglobulinaemia 6']	biallelic	17:63928740-63932354	ENSG00000007312	yes	no	yes	no
CDCA7	['Immunodeficiency-centromeric instability-facial anomalies syndrome 3']	biallelic	2:173354820-173368997	ENSG00000144354	yes	no	yes	no
CEBPE	['Specific granule deficiency 1']	biallelic	14:23117304-23119616	ENSG00000092067	yes	no	yes	no
CFB	['Complement factor B deficiency']	biallelic	6:31945650-31952084	ENSG00000243649	yes	no	yes	no
CFD	['Complement factor D deficiency']	biallelic	19:859643-863630	ENSG00000197766	yes	no	yes	no
CFH	['Complement factor H deficiency Autosomal recessive']	biallelic	1:196651878-196747504	ENSG00000000971	yes	no	yes	no
CFH	['Complement factor H deficiency, autosomal dominant']	monoallelic	1:196651878-196747504	ENSG00000000971	yes	no	yes	no
CFI	['Complement factor I deficiency']	biallelic	4:109740694-109802179	ENSG00000205403	yes	no	yes	no
CFP	['Properdin deficiency, X-linked']	xlinked_biallelic	X:47623172-47630305	ENSG00000126759	yes	no	yes	no
CHAT	['Congenital myasthenic syndrome-6']	biallelic	10:49609095-49665104	ENSG00000070748	yes	no	yes	no
CHRNA1	['Congenital myasthenic syndrome-1, autosomal recessive']	biallelic	2:174747592-174787935	ENSG00000138435	yes	no	yes	no
CHRNB1	['Congenital myasthenic syndrome-2, autosomal recessive']	biallelic	17:7445061-7457707	ENSG00000170175	yes	no	yes	no
CHRND	['Congenital myasthenic syndrome-3, autosomal recessive']	biallelic	2:232525993-232536667	ENSG00000135902	yes	no	yes	no
CHRNE	['Myasthenic syndrome, congenital, 4, autosomal recessive']	biallelic	17:4897774-4903074	ENSG00000108556	yes	no	yes	no
CIITA	['Bare lymphocyte syndrome, type II, complementation group A']	biallelic	16:10866222-10932281	ENSG00000179583	yes	no	yes	no
CLCN7	['Osteopetrosis type 4, autosomal recessive']	biallelic	16:1444934-1475580	ENSG00000103249	yes	no	yes	no
COL13A1	['Congenital myasthenic syndrome-19']	biallelic	10:69801931-69964275	ENSG00000197467	yes	no	yes	no
COL1A1	['COL1A1 related Osteogenesis Imperfecta']	monoallelic	17:50183289-50201632	ENSG00000108821	yes	no	yes	no
COL1A2	['COL1A2 related Osteogenesis Imperfecta']	monoallelic	7:94394561-94431232	ENSG00000164692	yes	no	yes	no
COL4A3	['COL4A3 related autosomal recessive Alport Syndrome']	biallelic	2:227164565-227314792	ENSG00000169031	yes	no	yes	no
COL4A4	['COL4A4 related autosomal recessive Alport Syndrome']	biallelic	2:227002711-227164113	ENSG00000081052	yes	no	yes	no
COL4A5	['COL4A5 related X-linked Alport Syndrome']	xlinked_biallelic	X:108439844-108697545	ENSG00000188153	yes	no	yes	no
COLQ	['Congenital myasthenic syndrome-5']	biallelic	3:15450133-15521751	ENSG00000206561	yes	no	yes	no
COQ2	['COQ2 related primary coenzyme Q10 deficiency']	biallelic	4:83261536-83284914	ENSG00000173085	yes	no	yes	no
COQ4	['COQ4 related primary coenzyme Q10 deficiency']	biallelic	9:128322536-128334072	ENSG00000167113	yes	no	yes	no
COQ6	['COQ6 related primary coenzyme Q10 deficiency']	biallelic	14:73949926-73963670	ENSG00000119723	yes	no	yes	no
COQ8B	['COQ8B related primary coenzyme Q10 deficiency with nephrotic syndrome']	biallelic	19:40691529-40718207	ENSG00000123815	yes	no	yes	no
CORO1A	['Immunodeficiency 8']	biallelic	16:30182827-30189076	ENSG00000102879	yes	no	yes	no
CPS1	['Carbamoyl phosphate synthetase I deficiency']	biallelic	2:210477682-210679107	ENSG00000021826	yes	no	yes	no
CPT1A	['Carnitine palmitoyltransferase I deficiency']	biallelic	11:68754620-68844410	ENSG00000110090	yes	no	yes	no
CPT2	['Carnitine palmitoyltransferase II deficiency infantile']	biallelic	1:53196429-53214197	ENSG00000157184	yes	no	yes	no
CTNS	['Cystinosis, nephropathic']	biallelic	17:3636468-3661542	ENSG00000040531	yes	no	yes	no
CTPS1	['Immunodeficiency 24']	biallelic	1:40979335-41012565	ENSG00000171793	yes	no	yes	no
CUBN	['Imerslund-Grasbeck syndrome 1']	biallelic	10:16823964-17129831	ENSG00000107611	yes	no	yes	no
CYBA	['Chronic granulomatous disease 4']	biallelic	16:88643283-88651152	ENSG00000051523	yes	no	yes	no
CYBB	['Chronic granulomatous disease x-linked']	xlinked_biallelic	X:37780011-37813461	ENSG00000165168	yes	no	yes	no
CYP11A1	['Congenital adrenal insufficiency with 46XY DSD']	biallelic	15:74337759-74367740	ENSG00000140459	yes	no	yes	no
CYP11B1	['Adrenal hyperplasia, congenital, due to 11-beta-hydroxylase deficiency']	biallelic	8:142872356-142879846	ENSG00000160882	yes	no	yes	no
CYP11B2	['Hypoaldosteronism, congenital, due to CMO I deficiency']	biallelic	8:142910559-142917843	ENSG00000179142	yes	no	yes	no
CYP17A1	['17-alpha-hydroxylase/17,20-lyase deficiency']	biallelic	10:102830531-102837533	ENSG00000148795	yes	no	yes	no
CYP27A1	['Cerebrotendinous xanthomatosis']	biallelic	2:218781749-218815293	ENSG00000135929	yes	no	yes	no
CYP27B1	['Vitamin D-dependent rickets, type I']	biallelic	12:57762334-57768986	ENSG00000111012	yes	no	yes	no
CYP2R1	['Rickets due to defect in vitamin D 25-hydroxylation deficiency']	biallelic	11:14877440-14892252	ENSG00000186104	yes	no	yes	no
CYP7B1	['Bile acid synthesis defect, congenital, 3']	biallelic	8:64587763-64798761	ENSG00000172817	yes	no	yes	no
DBT	['Maple syrup urine disease, type II']	biallelic	1:100186919-100249834	ENSG00000137992	yes	no	yes	no
DCLRE1C	['Severe combined immunodeficiency with sensitivity to ionising radiation']	biallelic	10:14897359-14954432	ENSG00000152457	yes	no	yes	no
DDB2	['Xeroderma pigmentosum, group E, DDB-negative subtype']	biallelic	11:47214465-47239240	ENSG00000134574	yes	no	yes	no
DDC	['Aromatic L-amino acid decarboxylase deficiency']	biallelic	7:50458436-50565457	ENSG00000132437	yes	no	yes	no
DGAT1	['Diarrhoea 7, protein-losing enteropathy type']	biallelic	8:144314584-144326910	ENSG00000185000	yes	no	yes	no
DHFR	['Megaloblastic anaemia due to dihydrofolate reductase deficiency']	biallelic	5:80626228-80654983	ENSG00000228716	yes	no	yes	no
DMP1	['Hypophosphatemic rickets, AR']	biallelic	4:87650307-87664361	ENSG00000152592	yes	no	yes	no
DNAAF1	['Ciliary dyskinesia, primary, 13']	biallelic	16:84145287-84178767	ENSG00000154099	yes	no	yes	no
DNAAF2	['Ciliary dyskinesia, primary, 10']	biallelic	14:49625174-49635230	ENSG00000165506	yes	no	yes	no
DNAAF3	['primary ciliary dyskinesia 2']	biallelic	19:55158661-55166722	ENSG00000167646	yes	no	yes	no
DNAAF4	['Ciliary dyskinesia, primary, 25']	biallelic	15:55410525-55508234	ENSG00000256061	yes	no	yes	no
DNAAF5	['Ciliary dyskinesia, primary, 18']	biallelic	7:726701-786475	ENSG00000164818	yes	no	yes	no
DNAH11	['Primary Ciliary Dyskinesia 15']	biallelic	7:21543215-21901839	ENSG00000105877	yes	no	yes	no
DNAH5	['Primary Ciliary Dyskinesia 3']	biallelic	5:13690331-13944543	ENSG00000039139	yes	no	yes	no
DNAH9	['Ciliary dyskinesia, primary, 40']	biallelic	17:11598431-11969748	ENSG00000007174	yes	no	yes	no
DNAI1	['Primary Ciliary Dyskinesia 1']	biallelic	9:34457414-34520989	ENSG00000122735	yes	no	yes	no
DNAI2	['primary ciliary dyskinesia 9']	biallelic	17:74274247-74314884	ENSG00000171595	yes	no	yes	no
DNAJC21	['DNAJC21 related Shwachman-Diamond syndrome']	biallelic	5:34929593-34958964	ENSG00000168724	yes	no	yes	no
DNMT3B	['Immunodeficiency-centromeric instability-facial anomalies syndrome 1']	biallelic	20:32762385-32809356	ENSG00000088305	yes	no	yes	no
DOCK2	['Immunodeficiency 40']	biallelic	5:169637247-170083382	ENSG00000134516	yes	no	yes	no
DOCK8	['DOCK8 Deficiency']	biallelic	9:214854-465259	ENSG00000107099	yes	no	yes	no
DOK7	['Congenital myasthenic syndrome-10']	biallelic	4:3463311-3494483	ENSG00000175920	yes	no	yes	no
DPAGT1	['Congenital myasthenic syndrome-13']	biallelic	11:119096503-119108331	ENSG00000172269	yes	no	yes	no
DRC1	['Ciliary dyskinesia, primary, 21']	biallelic	2:26401916-26456711	ENSG00000157856	yes	no	yes	no
DUOX2	['Thyroid dyshormonogenesis 6']	biallelic	15:45092650-45114344	ENSG00000140279	yes	no	yes	no
DUOXA2	['Thyroid dyshormonogenesis 5']	biallelic	15:45114321-45118421	ENSG00000140274	yes	no	yes	no
EDA	['Ectodermal dysplasia 1, hypohidrotic, X-linked']	xlinked_biallelic	X:69616067-70039469	ENSG00000158813	yes	no	yes	no
EDAR	['Ectodermal dysplasia 10B, hypohidrotic/hair/tooth type, autosomal recessive']	biallelic	2:108894471-108989372	ENSG00000135960	yes	no	yes	no
EDARADD	['Ectodermal dysplasia 11A, hypohidrotic/hair/tooth type, autosomal dominant']	monoallelic	1:236348257-236484914	ENSG00000186197	yes	no	yes	no
EDARADD	['Ectodermal dysplasia 11B, hypohidrotic/hair/tooth type, autosomal recessive']	biallelic	1:236348257-236484914	ENSG00000186197	yes	no	yes	no
EFL1	['Shwachman-Diamond syndrome 2']	biallelic	15:82130230-82262763	ENSG00000140598	yes	no	yes	no
EIF2AK3	['multiple epiphyseal dysplasia with early onset diabetes mellitus, Wolcot-Rallison syndrome']	biallelic	2:88556741-88627576	ENSG00000172071	yes	no	yes	no
ENPP1	['Arterial calcification, generalized, of infancy, 1']	biallelic	6:131808016-131895155	ENSG00000197594	yes	no	yes	no
EPCAM	['Diarrhoea 5, with tufting enteropathy, congenital']	biallelic	2:47345158-47387601	ENSG00000119888	yes	no	yes	no
ERCC2	['Xeroderma pigmentosum, group D']	biallelic	19:45349837-45370918	ENSG00000104884	yes	no	yes	no
ERCC3	['Xeroderma pigmentosum, group B']	biallelic	2:127257290-127294176	ENSG00000163161	yes	no	yes	no
ERCC4	['Xeroderma pigmentosum, group F']	biallelic	16:13920157-13952345	ENSG00000175595	yes	no	yes	no
ERCC5	['Xeroderma pigmentosum, group G']	biallelic	13:102844844-102876001	ENSG00000134899	yes	no	yes	no
ETFA	['Glutaric acidaemia type IIA']	biallelic	15:76215355-76311472	ENSG00000140374	yes	no	yes	no
ETFB	['Glutaric acidaemia type IIB']	biallelic	19:51345169-51366418	ENSG00000105379	yes	no	yes	no
ETFDH	['Glutaric acidaemia type IIC']	biallelic	4:158672125-158709623	ENSG00000171503	yes	no	yes	no
F10	['Factor X deficiency']	biallelic	13:113122814-113149529	ENSG00000126218	yes	no	yes	no
F13A1	['Factor XIIIA deficiency']	biallelic	6:6144085-6321013	ENSG00000124491	yes	no	yes	no
F13B	['Factor XIIIB deficiency']	biallelic	1:197039191-197067267	ENSG00000143278	yes	no	yes	no
F2	['Congenital Prothrombin deficiency']	biallelic	11:46719180-46739506	ENSG00000180210	yes	no	yes	no
F5	['Factor V deficiency']	biallelic	1:169514166-169586588	ENSG00000198734	yes	no	yes	no
F7	['Factor VII deficiency']	biallelic	13:113105788-113120681	ENSG00000057593	yes	no	yes	no
F8	['Haemophilia A']	xlinked_biallelic	X:154835788-155026940	ENSG00000185010	yes	no	yes	no
F9	['Haemophilia B']	xlinked_biallelic	X:139530758-139563458	ENSG00000101981	yes	no	yes	no
FAH	['Tyrosinemia, type I']	biallelic	15:80152490-80186946	ENSG00000103876	yes	no	yes	no
FBP1	['Fructose-1,6-bisphosphatase deficiency']	biallelic	9:94603133-94640249	ENSG00000165140	yes	no	yes	no
FCHO1	['Immunodeficiency 76']	biallelic	19:17747718-17788568	ENSG00000130475	yes	no	yes	no
FECH	['Protoporphyria, erythropoietic, 1']	biallelic	18:57548283-57586772	ENSG00000066926	yes	no	yes	no
FERMT3	['Leukocyte adhesion deficiency, type III']	biallelic	11:64206678-64223886	ENSG00000149781	yes	no	yes	no
FGA	['FGA related afibrinogenaemia']	biallelic	4:154583126-154590766	ENSG00000171560	yes	no	yes	no
FGB	['FGA related afibrinogenaemia']	biallelic	4:154562956-154571086	ENSG00000171564	yes	no	yes	no
FGF23	['Tumoral calcinosis, hyperphosphatemic, familial, 2']	biallelic	12:4368227-4379728	ENSG00000118972	yes	no	yes	no
FGG	['FGA related afibrinogenaemia']	biallelic	4:154604134-154612967	ENSG00000171557	yes	no	yes	no
FOLR1	['Neurodegeneration due to cerebral folate transport deficiency']	biallelic	11:72189558-72196323	ENSG00000110195	yes	no	yes	no
FOXE1	['Bamforth-Lazarus syndrome']	biallelic	9:97853254-97856715	ENSG00000178919	yes	no	yes	no
FOXJ1	['ciliary dyskinesia, primary, 43']	monoallelic	17:76136333-76141299	ENSG00000129654	yes	no	yes	no
FOXN1	['T-cell immunodeficiency, congenital alopecia, and nail dystrophy']	biallelic	17:28506243-28538896	ENSG00000109101	yes	no	yes	no
FOXP3	['X-linked immunodysregulation, polyendocrinopathy, and enteropathy']	xlinked_biallelic	X:49250436-49264826	ENSG00000049768	yes	no	yes	no
G6PC	['Glycogen storage disease type Ia']	biallelic	17:42900797-42913369	ENSG00000131482	yes	no	yes	no
GAA	['Glycogen storage disease type II']	biallelic	17:80101556-80119879	ENSG00000171298	yes	no	yes	no
GALK1	['Galactokinase deficiency with cataracts']	biallelic	17:75751594-75765711	ENSG00000108479	yes	no	yes	no
GALNS	['Mucopolysaccharidosis Type IVA']	biallelic	16:88813734-88856970	ENSG00000141012	yes	no	yes	no
GALNT3	['Tumoral calcinosis, hyperphosphatemic, familial, 1']	biallelic	2:165747591-165794682	ENSG00000115339	yes	no	yes	no
GALT	['Galactosaemia']	biallelic	9:34638133-34651035	ENSG00000213930	yes	no	yes	no
GAMT	['Cerebral creatine deficiency syndrome 2']	biallelic	19:1397026-1401570	ENSG00000130005	yes	no	yes	no
GAS8	['Ciliary dyskinesia, primary, 33']	biallelic	16:90019629-90044975	ENSG00000141013	yes	no	yes	no
GATM	['Cerebral creatine deficiency syndrome 3']	biallelic	15:45361124-45402327	ENSG00000171766	yes	no	yes	no
GCDH	['Glutaric aciduria, type I']	biallelic	19:12891026-12914207	ENSG00000105607	yes	no	yes	no
GCK	['Diabetes mellitus, permanent neonatal 1']	biallelic	7:44144271-44198170	ENSG00000106633	yes	no	yes	no
GCM2	['familial isolated hypoparathyroidism 2, Autosomal Recessive']	biallelic	6:10873223-10881941	ENSG00000124827	yes	no	yes	no
GFPT1	['Congenital myasthenic syndrome-12']	biallelic	2:69319769-69387254	ENSG00000198380	yes	no	yes	no
GH1	['Isolated growth hormone deficiency type 1A, autosomal recessive']	biallelic	17:63917200-63918838	ENSG00000259384	yes	no	yes	no
GH1	['Isolated growth hormone deficiency type 1B, autosomal recessive']	biallelic	17:63917200-63918838	ENSG00000259384	yes	no	yes	no
GHR	['Growth hormone receptor deficiency']	biallelic	5:42423777-42721878	ENSG00000112964	yes	no	yes	no
GHRHR	['Isolated growth hormone deficiency type 4']	biallelic	7:30938669-30993254	ENSG00000106128	yes	no	yes	no
GIF	['Intrinsic factor deficiency']	biallelic	11:59829268-59845501	ENSG00000134812	yes	no	yes	no
GLIS3	['Diabetes mellitus, neonatal, with congenital hypothyroidism']	biallelic	9:3824127-4348392	ENSG00000107249	yes	no	yes	no
GP1BA	['Bernard-Soulier syndrome, type A1 (recessive)']	biallelic	17:4932297-4935030	ENSG00000185245	yes	no	yes	no
GP1BB	['Bernard-Soulier syndrome, type B']	biallelic	22:19722945-19724771	ENSG00000203618	yes	no	yes	no
GP9	['Bernard-Soulier syndrome, type C']	biallelic	3:129060767-129062406	ENSG00000169704	yes	no	yes	no
GPIHBP1	['Hyperlipoproteinemia, type 1D']	biallelic	8:143213193-143217170	ENSG00000277494	yes	no	yes	no
GRHPR	['Hyperoxaluria, primary, type II']	biallelic	9:37422666-37436990	ENSG00000137106	yes	no	yes	no
HADH	['Familial hyperinsulinemic hypoglycemia-4']	biallelic	4:107989714-108035175	ENSG00000138796	yes	no	yes	no
HADHA	['LCHAD deficiency']	biallelic	2:26190635-26244726	ENSG00000084754	yes	no	yes	no
HADHB	['Mitochondrial trifunctional protein deficiency 2']	biallelic	2:26243170-26290468	ENSG00000138029	yes	no	yes	no
HBB	['Beta Thalassaemia']	biallelic	11:5225464-5229395	ENSG00000244734	yes	no	yes	no
HELLS	['Immunodeficiency-centromeric instability-facial anomalies syndrome 4']	biallelic	10:94501434-94613905	ENSG00000119969	yes	no	yes	no
HESX1	['Pituitary hormone deficiency, combined, 5']	biallelic	3:57197843-57226521	ENSG00000163666	yes	no	yes	no
HLCS	['Holocarboxylase synthetase deficiency']	biallelic	21:36750888-36990236	ENSG00000159267	yes	no	yes	no
HMGCL	['HMG-CoA\xa0lyase\xa0deficiency']	biallelic	1:23801885-23838620	ENSG00000117305	yes	no	yes	no
HMGCS2	['HMG-CoA\xa0synthase-2\xa0deficiency']	biallelic	1:119747996-119768905	ENSG00000134240	yes	no	yes	no
HOGA1	['Hyperoxaluria, primary, type III']	biallelic	10:97584323-97612802	ENSG00000241935	yes	no	yes	no
HSD11B2	['Apparent mineralocorticoid excess']	biallelic	16:67430652-67437553	ENSG00000176387	yes	no	yes	no
HSD3B2	['Adrenal hyperplasia, congenital, due to 3-beta-hydroxysteroid dehydrogenase 2 deficiency']	biallelic	1:119414931-119423035	ENSG00000203859	yes	no	yes	no
HSD3B7	['Bile acid synthesis defect, congenital, 1']	biallelic	16:30985207-30989152	ENSG00000099377	yes	no	yes	no
HYDIN	['primary ciliary dyskinesia 5']	biallelic	16:70807378-71230722	ENSG00000157423	yes	no	yes	no
IDS	['Mucopolysaccharidosis Type II']	xlinked_biallelic	X:149476990-149521096	ENSG00000010404	yes	no	yes	no
IDUA	['Mucopolysaccharidosis Type I']	biallelic	4:986997-1004506	ENSG00000127415	yes	no	yes	no
IFNGR1	['Immunodeficiency 27A, mycobacteriosis, autosomal recessive']	biallelic	6:137197484-137219449	ENSG00000027697	yes	no	yes	no
IFNGR1	['Immunodeficiency 27A, mycobacteriosis, Autosomal dominant']	monoallelic	6:137197484-137219449	ENSG00000027697	yes	no	yes	no
IFNGR2	['Immunodeficiency 28, mycobacteriosis']	biallelic	21:33402896-33479348	ENSG00000159128	yes	no	yes	no
IGF1	['Insulin-like growth factor I deficiency']	biallelic	12:102395867-102480645	ENSG00000017427	yes	no	yes	no
IGHM	['Agammaglobulinaemia 1']	biallelic	14:105851708-105856218	ENSG00000211899	yes	no	yes	no
IGLL1	['Agammaglobulinaemia 2']	biallelic	22:23573125-23580308	ENSG00000128322	yes	no	yes	no
IGSF1	['Hypothyroidism, central, and testicular enlargement']	xlinked_biallelic	X:131273506-131578899	ENSG00000147255	yes	no	yes	no
IKBKB	['Immunodeficiency 15B']	biallelic	8:42271302-42332653	ENSG00000104365	yes	no	yes	no
IL10	['Interleukin-10 deficiency']	biallelic	1:206767602-206772494	ENSG00000136634	yes	no	yes	no
IL10RA	['Inflammatory bowel disease 28']	biallelic	11:117986348-118003037	ENSG00000110324	yes	no	yes	no
IL10RB	['Inflammatory bowel disease 25']	biallelic	21:33266358-33310187	ENSG00000243646	yes	no	yes	no
IL2RA	['Immunodeficiency 41 with lymphoproliferation and autoimmunity']	biallelic	10:6010689-6062325	ENSG00000134460	yes	no	yes	no
IL2RB	['Immunodeficiency 63 with lymphoproliferation and autoimmunity']	biallelic	22:37125838-37175054	ENSG00000100385	yes	no	yes	no
IL2RG	['SCID X-Linked']	xlinked_biallelic	X:71107404-71112108	ENSG00000147168	yes	no	yes	no
IL7R	['Immunodeficiency 104, severe combined']	biallelic	5:35852695-35879603	ENSG00000168685	yes	no	yes	no
INS	['Autosomal recessive diabetes mellitus, permanent neonatal 4']	biallelic	11:2159779-2161341	ENSG00000254647	yes	no	yes	no
IRAK4	['IRAK4 deficiency']	biallelic	12:43758944-43789543	ENSG00000198001	yes	no	yes	no
IRF8	['Immunodeficiency 32B']	biallelic	16:85898803-85922609	ENSG00000140968	yes	no	yes	no
IRS4	['Hypothyroidism, congenital, nongoitrous, 9']	xlinked_biallelic	X:108732482-108736409	ENSG00000133124	yes	no	yes	no
ITGA2B	['Glanzmann thrombasthenia 1']	biallelic	17:44372180-44389505	ENSG00000005961	yes	no	yes	no
ITGB2	['Leukocyte adhesion deficiency, type I']	biallelic	21:44885953-44931989	ENSG00000160255	yes	no	yes	no
ITGB3	['Glanzmann thrombasthenia 2']	biallelic	17:47253846-47311816	ENSG00000259207	yes	no	yes	no
ITK	['ITK related Immune dysregulation 1']	biallelic	5:157142933-157255191	ENSG00000113263	yes	no	yes	no
IVD	['Isovaleric acidaemia']	biallelic	15:40405795-40435947	ENSG00000128928	yes	no	yes	no
IYD	['Thyroid dyshormonogenesis 4']	biallelic	6:150368892-150405969	ENSG00000009765	yes	no	yes	no
JAK3	['JAK3 related T cell-negative, B cell-positive, natural killer cell-negative severe combined immunodeficiency']	biallelic	19:17824780-17848071	ENSG00000105639	yes	no	yes	no
KCNJ1	['Bartter syndrome, type 2']	biallelic	11:128836315-128867373	ENSG00000151704	yes	no	yes	no
KCNJ11	['Familial hyperinsulinemic hypoglycemia-2, autosomal recessive']	biallelic	11:17385859-17389331	ENSG00000187486	yes	no	yes	no
KLHL3	['Pseudohypoaldosteronism, type IID, autosomal recessive']	biallelic	5:137617500-137736090	ENSG00000146021	yes	no	yes	no
KLHL3	['Pseudohypoaldosteronism, type IID, autosomal dominant']	monoallelic	5:137617500-137736090	ENSG00000146021	yes	no	yes	no
LAT	['Immunodeficiency 52']	biallelic	16:28984826-28990783	ENSG00000213658	yes	no	yes	no
LCK	['immunodeficiency 22']	biallelic	1:32251239-32286165	ENSG00000182866	yes	no	yes	no
LDLR	['Homozygous Familial hypercholesterolaemia-1']	biallelic	19:11089362-11133816	ENSG00000130164	yes	no	yes	no
LDLRAP1	['Homozygous Familial hypercholesterolaemia-4']	biallelic	1:25543580-25568886	ENSG00000157978	yes	no	yes	no
LEP	['Leptin deficiency']	biallelic	7:128241284-128257628	ENSG00000174697	yes	no	yes	no
LEPR	['Leptin receptor deficiency']	biallelic	1:65420652-65641559	ENSG00000116678	yes	no	yes	no
LHX3	['Pituitary hormone deficiency, combined, 3']	biallelic	9:136196250-136205109	ENSG00000107187	yes	no	yes	no
LIG1	['LIG1 associated immunodeficiency']	biallelic	19:48115445-48170603	ENSG00000105486	yes	no	yes	no
LIG4	['LIG4 Syndrome']	biallelic	13:108207439-108218368	ENSG00000174405	yes	no	yes	no
LMBRD1	['Methylmalonic aciduria and homocystinuria, cblF type']	biallelic	6:69675802-69797111	ENSG00000168216	yes	no	yes	no
LMF1	['Lipase deficiency, combined']	biallelic	16:853634-981318	ENSG00000103227	yes	no	yes	no
LPL	['Lipoprotein lipase deficiency']	biallelic	8:19901717-19967258	ENSG00000175445	yes	no	yes	no
LRP5	['Osteoporosis-pseudoglioma syndrome']	biallelic	11:68312609-68449275	ENSG00000162337	yes	no	yes	no
LRRC6	['Ciliary dyskinesia, primary, 19']	biallelic	8:132571953-132675617	ENSG00000129295	yes	no	yes	no
LYST	['Chediak-Higashi Syndrome']	biallelic	1:235661041-235883640	ENSG00000143669	yes	no	yes	no
MAGED2	['Bartter syndrome, type 5, antenatal, transient']	xlinked_biallelic	X:54807599-54816012	ENSG00000102316	yes	no	yes	no
MAGT1	['X-linked Immunodeficiency with magnesium defect, Epstein-Barr virus infection and neoplasia']	xlinked_biallelic	X:77826364-77895593	ENSG00000102158	yes	no	yes	no
MC2R	['MC2R familial glucocorticoid deficiency']	biallelic	18:13882044-13915707	ENSG00000185231	yes	no	yes	no
MCEE	['Methylmalonyl-CoA epimerase deficiency']	biallelic	2:71109684-71130239	ENSG00000124370	yes	no	yes	no
MCIDAS	['ciliary dyskinesia, primary, 42']	biallelic	5:55219614-55227315	ENSG00000234602	yes	no	yes	no
MCM4	['Immunodeficiency 54']	biallelic	8:47960185-47978160	ENSG00000104738	yes	no	yes	no
MMAA	['Methylmalonic aciduria, vitamin B12-responsive, cblA type']	biallelic	4:145618263-145660035	ENSG00000151611	yes	no	yes	no
MMAB	['Methylmalonic aciduria, vitamin B12-responsive, cblB type']	biallelic	12:109553737-109573874	ENSG00000139428	yes	no	yes	no
MMACHC	['Methylmalonic aciduria and homocystinuria, cblC type']	biallelic	1:45500053-45513382	ENSG00000132763	yes	no	yes	no
MMADHC	['Methylmalonic aciduria and homocystinuria, cblD type']	biallelic	2:149569634-149587816	ENSG00000168288	yes	no	yes	no
MMADHC	['Methylmalonic aciduria, cblD type, variant 2']	biallelic	2:149569634-149587816	ENSG00000168288	yes	no	yes	no
MPI	['Mannose Phosphate Isomerase (MPI) - Congenital Disorders of Glycosylation']	biallelic	15:74890005-74902219	ENSG00000178802	yes	no	yes	no
MRAP	['MRAP familial\xa0glucocorticoid deficiency type 2']	biallelic	21:32291813-32314784	ENSG00000170262	yes	no	yes	no
MTHFD1	['Combined immunodeficiency and megaloblastic anaemia with or without hyperhomocysteinaemia']	biallelic	14:64388031-64463457	ENSG00000100714	yes	no	yes	no
MTHFR	['Homocystinuria due to\xa0MTHFR\xa0deficiency']	biallelic	1:11785723-11806920	ENSG00000177000	yes	no	yes	no
MTR	['Homocystinuria-megaloblastic anaemia, cblG complementation type']	biallelic	1:236795281-236903981	ENSG00000116984	yes	no	yes	no
MTRR	['Homocystinuria-megaloblastic anaemia, cbl E type']	biallelic	5:7851186-7906025	ENSG00000124275	yes	no	yes	no
MTTP	['Abetalipoproteinaemia']	biallelic	4:99563761-99623999	ENSG00000138823	yes	no	yes	no
MUSK	['Congenital myasthenic syndrome-9']	biallelic	9:110668771-110801620	ENSG00000030304	yes	no	yes	no
MUT	['Methylmalonic acidemia, mut(0) type']	biallelic	6:49430360-49463191	ENSG00000146085	yes	no	yes	no
MYD88	['Immunodeficiency 68']	biallelic	3:38138478-38143022	ENSG00000172936	yes	no	yes	no
NAGS	['N-acetylglutamate synthase deficiency']	biallelic	17:44004546-44009063	ENSG00000161653	yes	no	yes	no
NBN	['Nijmegen breakage syndrome']	biallelic	8:89933336-90003228	ENSG00000104320	yes	no	yes	no
NCF2	['Chronic granulomatous disease 3']	biallelic	1:183555563-183590876	ENSG00000116701	yes	no	yes	no
NCF4	['Chronic granulomatous disease 2']	biallelic	22:36860988-36878015	ENSG00000100365	yes	no	yes	no
NEUROD1	['NEUROD1 related autosomal recessive neonatal diabetes']	biallelic	2:181673088-181680876	ENSG00000162992	yes	no	yes	no
NEUROG3	['Diarrhoea 4, malabsorptive, congenital']	biallelic	10:69571698-69573238	ENSG00000122859	yes	no	yes	no
NHEJ1	['Severe combined immunodeficiency with microcephaly, growth retardation, and sensitivity to ionizing radiation']	biallelic	2:219075317-219160865	ENSG00000187736	yes	no	yes	no
NNT	['Glucocorticoid deficiency 4, with or without mineralocorticoid deficiency']	biallelic	5:43602692-43707405	ENSG00000112992	yes	no	yes	no
NR0B1	['Adrenal hypoplasia, congenital']	xlinked_biallelic	X:30304206-30309598	ENSG00000169297	yes	no	yes	no
NR3C2	['Pseudohypoaldosteronism type I, autosomal dominant']	monoallelic	4:148078762-148444698	ENSG00000151623	yes	no	yes	no
OTC	['Ornithine transcarbamylase deficiency']	xlinked_monoallelic	X:38352545-38421450	ENSG00000036473	yes	no	yes	no
OTOF	['Auditory neuropathy, autosomal recessive, 1']	biallelic	2:26457203-26558698	ENSG00000115155	yes	no	yes	no
OXCT1	['Succinyl-CoA:3-ketoacid CoA transferase (SCOT) deficiency']	biallelic	5:41730065-41870519	ENSG00000083720	yes	no	yes	no
PAH	['Phenylketonuria']	biallelic	12:102836885-102958410	ENSG00000171759	yes	no	yes	no
PAX1	['Otofaciocervical syndrome 2']	biallelic	20:21705659-21718486	ENSG00000125813	yes	no	yes	no
PAX8	['Hypothyroidism, congenital, due to thyroid dysgenesis or hypoplasia']	monoallelic	2:113215997-113278950	ENSG00000125618	yes	no	yes	no
PCCA	['Propionic acidemia 1']	biallelic	13:100089015-100530437	ENSG00000175198	yes	no	yes	no
PCCB	['Propionic acidemia 2']	biallelic	3:136250306-136337896	ENSG00000114054	yes	no	yes	no
PGM1	['Congenital disorder of glycosylation, type It']	biallelic	1:63593276-63660245	ENSG00000079739	yes	no	yes	no
PHEX	['Hypophosphatemic rickets, X-linked dominant']	xlinked_monoallelic	X:22032441-22251310	ENSG00000102174	yes	no	yes	no
PIK3R1	['Agammaglobulinaemia 7']	biallelic	5:68215720-68301821	ENSG00000145675	yes	no	yes	no
PKLR	['Pyruvate kinase deficiency']	biallelic	1:155289839-155301434	ENSG00000143627	yes	no	yes	no
PLPBP	['Vitamin B6-dependent epilepsy']	biallelic	8:37762593-37779767	ENSG00000147471	yes	no	yes	no
PLS3	['Bone mineral density QTL18, osteoporosis']	xlinked_monoallelic	X:115561174-115650861	ENSG00000102024	yes	no	yes	no
PNP	['Immunodeficiency due to purine nucleoside phosphorylase deficiency']	biallelic	14:20468954-20477094	ENSG00000198805	yes	no	yes	no
PNPO	['Pyridoxamine 5’-phosphate oxidase deficiency']	biallelic	17:47941506-47949308	ENSG00000108439	yes	no	yes	no
POLE	['IMAGE-I syndrome']	biallelic	12:132623753-132687365	ENSG00000177084	yes	no	yes	no
POLH	['Xeroderma pigmentosum, variant type']	biallelic	6:43576150-43615660	ENSG00000170734	yes	no	yes	no
POMC	['Obesity, adrenal insufficiency, and red hair due to\xa0POMC\xa0deficiency']	biallelic	2:25160853-25168903	ENSG00000115138	yes	no	yes	no
POR	['cytochrome P450 oxidoreductase deficiency']	biallelic	7:75899200-75986855	ENSG00000127948	yes	no	yes	no
POU1F1	['Pituitary hormone deficiency, combined or isolated, 1, autosomal recessive']	biallelic	3:87259404-87276587	ENSG00000064835	yes	no	yes	no
PPOX	['Homozygous Variegate Porphyria']	biallelic	1:161166410-161178013	ENSG00000143224	yes	no	yes	no
PREPL	['Congenital myasthenic syndrome-22']	biallelic	2:44316281-44361862	ENSG00000138078	yes	no	yes	no
PRF1	['Haemophagocytic lymphohistiocytosis, familial, 2']	biallelic	10:70597348-70602775	ENSG00000180644	yes	no	yes	no
PRKDC	['Immunodeficiency 26, with or without neurologic abnormalities']	biallelic	8:47773108-47960183	ENSG00000253729	yes	no	yes	no
PROP1	['Combined Pituitary hormone deficiency 2']	biallelic	5:177992235-177996242	ENSG00000175325	yes	no	yes	no
PTF1A	['Pancreatic agenesis 2']	biallelic	10:23192327-23194252	ENSG00000168267	yes	no	yes	no
PTPRC	['Immunodeficiency 105, severe combined']	biallelic	1:198638671-198757283	ENSG00000081237	yes	no	yes	no
PTS	['Hyperphenylalaninemia due to 6-pyruvoyl-tetrahydropterin synthase deficiency']	biallelic	11:112226365-112269955	ENSG00000150787	yes	no	yes	no
QDPR	['Hyperphenylalaninemia due to dihydropteridine reductase deficiency']	biallelic	4:17460261-17512234	ENSG00000151552	yes	no	yes	no
RAB27A	['Griscelli syndrome, type 2']	biallelic	15:55202966-55319113	ENSG00000069974	yes	no	yes	no
RAG1	['RAG1 related severe combined immunodeficiency, B cell-negative']	biallelic	11:36510709-36593156	ENSG00000166349	yes	no	yes	no
RAG2	['RAG2 related severe combined immunodeficiency, B cell-negative']	biallelic	11:36575574-36598279	ENSG00000175097	yes	no	yes	no
RAPSN	['Congenital myasthenic syndrome-11']	biallelic	11:47437757-47449178	ENSG00000165917	yes	no	yes	no
RASGRP1	['Immunodeficiency 64']	biallelic	15:38488103-38565575	ENSG00000172575	yes	no	yes	no
RB1	['Retinoblastoma']	monoallelic	13:48303751-48481986	ENSG00000139687	yes	no	yes	no
REST	['Wilms tumour predisposition']	monoallelic	4:56907876-56966678	ENSG00000084093	yes	no	yes	no
RFX5	['Bare lymphocyte syndrome, type II, complementation group C']	biallelic	1:151340640-151347357	ENSG00000143390	yes	no	yes	no
RFXANK	['Bare lymphocyte syndrome, type II, complementation group B']	biallelic	19:19192229-19201869	ENSG00000064490	yes	no	yes	no
RFXAP	['Bare lymphocyte syndrome, type II, complementation group D']	biallelic	13:36819224-36829104	ENSG00000133111	yes	no	yes	no
RNPC3	['RNPC3 associated growth hormone deficiency']	biallelic	1:103525691-103555239	ENSG00000185946	yes	no	yes	no
RPE65	['RPE65 associated Leber congenital amaurosis, early-onset severe retinal dystrophy']	biallelic	1:68428822-68449959	ENSG00000116745	yes	no	yes	no
RPL11	['Diamond-Blackfan anaemia 7']	monoallelic	1:23691779-23696425	ENSG00000142676	yes	no	yes	no
RPL15	['Diamond-Blackfan anaemia 12']	monoallelic	3:23916545-23923692	ENSG00000174748	yes	no	yes	no
RPL31	['RPL31 associated Diamond-Blackfan anaemia']	monoallelic	2:101001715-101024032	ENSG00000071082	yes	no	yes	no
RPL35A	['Diamond-Blackfan anaemia 5']	monoallelic	3:197949987-197956610	ENSG00000182899	yes	no	yes	no
RPL5	['Diamond blackfan anaemia 6']	monoallelic	1:92832025-92841924	ENSG00000122406	yes	no	yes	no
RPS10	['Diamond-Blackfan anaemia 9']	monoallelic	6:34417454-34426125	ENSG00000124614	yes	no	yes	no
RPS17	['Diamond-Blackfan anaemia 4']	monoallelic	15:82536753-82540564	ENSG00000182774	yes	no	yes	no
RPS19	['Diamond blackfan anaemia 1']	monoallelic	19:41859918-41872926	ENSG00000105372	yes	no	yes	no
RPS24	['Diamond-blackfan anaemia 3']	monoallelic	10:78033760-78056812	ENSG00000138326	yes	no	yes	no
RPS26	['Diamond-Blackfan anaemia 10']	monoallelic	12:56041853-56044675	ENSG00000197728	yes	no	yes	no
RPS7	['Diamond-Blackfan anaemia 8']	monoallelic	2:3575205-3580919	ENSG00000171863	yes	no	yes	no
RSPH1	['primary ciliary dyskinesia 24']	biallelic	21:42472486-42496354	ENSG00000160188	yes	no	yes	no
RSPH3	['Ciliary dyskinesia, primary, 32']	biallelic	6:158972871-159000187	ENSG00000130363	yes	no	yes	no
RSPH4A	['primary ciliary dyskinesia 11']	biallelic	6:116616479-116632985	ENSG00000111834	yes	no	yes	no
RSPH9	['Ciliary dyskinesia, primary, 12']	biallelic	6:43645046-43672599	ENSG00000172426	yes	no	yes	no
SAR1B	['Chylomicron retention disease']	biallelic	5:134601144-134649271	ENSG00000152700	yes	no	yes	no
SBDS	['Shwachman-Diamond syndrome 1']	biallelic	7:66987677-66995601	ENSG00000126524	yes	no	yes	no
SCN4A	['Congenital myasthenic syndrome-16']	biallelic	17:63938554-63972918	ENSG00000007314	yes	no	yes	no
SCNN1A	['SCNN1A related pseudohypoaldosteronism Type 1A']	biallelic	12:6346843-6377730	ENSG00000111319	yes	no	yes	no
SCNN1B	['SCNN1B related pseudohypoaldosteronism Type 1A']	biallelic	16:23278231-23381299	ENSG00000168447	yes	no	yes	no
SCNN1G	['SCNN1G related pseudohypoaldosteronism Type 1A']	biallelic	16:23182715-23216883	ENSG00000166828	yes	no	yes	no
SERPING1	['Hereditary angioedema, autosomal recessive']	biallelic	11:57597387-57614853	ENSG00000149131	yes	no	yes	no
SGPL1	['Nephrotic syndrome, type 14']	biallelic	10:70815961-70881173	ENSG00000166224	yes	no	yes	no
SH2D1A	['X-linked Immune dysregulation 1']	xlinked_biallelic	X:124227868-124373197	ENSG00000183918	yes	no	yes	no
SI	['Congenital sucrase-isomaltase deficiency']	biallelic	3:164978898-165078495	ENSG00000090402	yes	no	yes	no
SKIV2L	['Trichohepatoenteric syndrome 2']	biallelic	6:31959080-31969755	ENSG00000204351	yes	no	yes	no
SLC12A1	['Bartter syndrome, type 1']	biallelic	15:48191664-48304078	ENSG00000074803	yes	no	yes	no
SLC18A3	['Congenital myasthenic syndrome-21']	biallelic	10:49610301-49612720	ENSG00000187714	yes	no	yes	no
SLC19A1	['Folate dependent megaloblastic anaemia']	biallelic	21:45493572-45544411	ENSG00000173638	yes	no	yes	no
SLC19A2	['Thiamine Repsonsive Megaloblastic Anaemia Syndrome']	biallelic	1:169463909-169486003	ENSG00000117479	yes	no	yes	no
SLC19A3	['Biotin- or thiamine-responsive encephalopathy type 2 caused by SLC19A3 thiamine transporter deficiency']	biallelic	2:227685210-227718012	ENSG00000135917	yes	no	yes	no
SLC22A5	['Primary systemic carnitine deficiency']	biallelic	5:132369752-132395614	ENSG00000197375	yes	no	yes	no
SLC25A1	['Congenital myasthenic syndrome-23']	biallelic	22:19175575-19178830	ENSG00000100075	yes	no	yes	no
SLC25A15	['Hyperornithinemia-hyperammonemia-homocitrullinuria syndrome']	biallelic	13:40789412-40810111	ENSG00000102743	yes	no	yes	no
SLC25A20	['Carnitine-acylcarnitine translocase deficiency']	biallelic	3:48856931-48898993	ENSG00000178537	yes	no	yes	no
SLC26A3	['Diarrhoea 1, secretory chloride, congenital']	biallelic	7:107765467-107803225	ENSG00000091138	yes	no	yes	no
SLC26A7	['Thyroid dyshormonigenesis (no phenotype on OMIM)']	biallelic	8:91209494-91398152	ENSG00000147606	yes	no	yes	no
SLC2A1	['GLUT1 deficiency syndrome-1, Autosomal Dominant']	monoallelic	1:42925375-42959173	ENSG00000117394	yes	no	yes	no
SLC2A1	['GLUT1 deficiency syndrome-1, Autosomal Recessive']	biallelic	1:42925375-42959173	ENSG00000117394	yes	no	yes	no
SLC30A10	['Hypermanganesaemia with dystonia 1']	biallelic	1:219685427-219958647	ENSG00000196660	yes	no	yes	no
SLC34A3	['Hypophosphatemic rickets with hypercalciuria']	biallelic	9:137230757-137236554	ENSG00000198569	yes	no	yes	no
SLC37A4	['Glycogen storage disease type Ib and 1c']	biallelic	11:119024114-119030906	ENSG00000137700	yes	no	yes	no
SLC39A4	['Acrodermatitis enteropathica']	biallelic	8:144409742-144416895	ENSG00000147804	yes	no	yes	no
SLC39A7	['SLC39A7 associated Agammaglobulinaemia']	biallelic	6:33200445-33204439	ENSG00000112473	yes	no	yes	no
SLC46A1	['Hereditary folate malabsorption']	biallelic	17:28394756-28407197	ENSG00000076351	yes	no	yes	no
SLC4A1	['Distal renal tubular acidosis type 4 with hemolytic anaemia, autosomal recessive']	biallelic	17:44248385-44268141	ENSG00000004939	yes	no	yes	no
SLC52A2	['Riboflavin transporter deficiency (Brown-Vialetto-Van Laere syndrome 2)']	biallelic	8:144354135-144361272	ENSG00000185803	yes	no	yes	no
SLC52A3	['Riboflavin transporter deficiency (Brown-Vialetto-Van Laere syndrome 1)']	biallelic	20:760080-776015	ENSG00000101276	yes	no	yes	no
SLC5A1	['Glucose/galactose malabsorption']	biallelic	22:32043032-32113029	ENSG00000100170	yes	no	yes	no
SLC5A5	['Thyroid dyshormonigenesis 1']	biallelic	19:17871973-17895174	ENSG00000105641	yes	no	yes	no
SLC5A7	['Congenital myasthenic syndrome-20']	biallelic	2:107986523-108013994	ENSG00000115665	yes	no	yes	no
SLC7A7	['Lysinuric protein intolerance']	biallelic	14:22773222-22829820	ENSG00000155465	yes	no	yes	no
SLC9A3	['Diarrhoea 8, secretory sodium, congenital']	biallelic	5:473310-524332	ENSG00000066230	yes	no	yes	no
SMARCD2	['Specific granule deficiency 2']	biallelic	17:63832081-63843065	ENSG00000108604	yes	no	yes	no
SNX10	['Osteopetrosis type 8']	biallelic	7:26291895-26374329	ENSG00000086300	yes	no	yes	no
SP110	['Hepatic venoocclusive disease with immunodeficiency']	biallelic	2:230167293-230225729	ENSG00000135899	yes	no	yes	no
SPAG1	['Primary Ciliary Dyskinesia 28']	biallelic	8:100157906-100259278	ENSG00000104450	yes	no	yes	no
SPINT2	['Diarrhoea 3, secretory sodium, congenital, syndromic']	biallelic	19:38244035-38292614	ENSG00000167642	yes	no	yes	no
STAR	['STAR deficiency (congenital lipoid hyperplasia)']	biallelic	8:38143649-38151265	ENSG00000147465	yes	no	yes	no
STAT1	['Immunodeficiency 31B']	biallelic	2:190964358-191020960	ENSG00000115415	yes	no	yes	no
STK4	['STK4 associated T-cell immunodeficiency, recurrent infections, autoimmunity, and cardiac malformations']	biallelic	20:44966474-45079959	ENSG00000101109	yes	no	yes	no
STX11	['Haemophagocytic lymphohistiocytosis, familial, 4']	biallelic	6:144150526-144188370	ENSG00000135604	yes	no	yes	no
STXBP2	['Familial haemophagocytic lymphohistiocytosis-5']	biallelic	19:7636881-7647873	ENSG00000076944	yes	no	yes	no
SYT2	['Congenital myasthenic syndrome 7, autosomal recessive']	biallelic	1:202590596-202710417	ENSG00000143858	yes	no	yes	no
TAT	['Tyrosinemia, type II']	biallelic	16:71565660-71577130	ENSG00000198650	yes	no	yes	no
TAZ	['Barth Syndrome']	xlinked_biallelic	X:154411518-154421726	ENSG00000102125	yes	no	yes	no
TBL1X	['Hypothyroidism, congenital, nongoitrous, 8']	xlinked_biallelic	X:9463295-9719743	ENSG00000101849	yes	no	yes	no
TBX19	['Adrenocorticotropic hormone deficiency']	biallelic	1:168281040-168314426	ENSG00000143178	yes	no	yes	no
TCF3	['Agammaglobulinaemia 8, autosomal recessive']	biallelic	19:1609290-1652605	ENSG00000071564	yes	no	yes	no
TCIRG1	['Osteopetrosis type 1']	biallelic	11:68039016-68050895	ENSG00000110719	yes	no	yes	no
TCN2	['Transcobalamin II deficiency']	biallelic	22:30606838-30627278	ENSG00000185339	yes	no	yes	no
TF	['Atransferrinaemia']	biallelic	3:133745956-133779006	ENSG00000091513	yes	no	yes	no
TG	['Thyroid dyshormonogenesis 3']	biallelic	8:132866958-133134903	ENSG00000042832	yes	no	yes	no
TH	['Dopa-responsive dystonia due to tyrosine hydroxylase deficiency']	biallelic	11:2163929-2171877	ENSG00000180176	yes	no	yes	no
THRB	['Thyroid hormone resistance, autosomal recessive']	biallelic	3:24117160-24495282	ENSG00000151090	yes	no	yes	no
TNFRSF11A	['Osteopetrosis type 7']	biallelic	18:62325287-62391292	ENSG00000141655	yes	no	yes	no
TPK1	['Thiamine Pyrophosphokinase Deficiency']	biallelic	7:144451941-144836395	ENSG00000196511	yes	no	yes	no
TPO	['Thyroid dyshormonogenesis 2A']	biallelic	2:1374223-1543711	ENSG00000115705	yes	no	yes	no
TPP1	['Ceroid lipofuscinosis, neuronal, 2']	biallelic	11:6612763-6619461	ENSG00000166340	yes	no	yes	no
TRHR	['Hypothyroidism, congenital, nongoitrous, 7']	biallelic	8:109086621-109119584	ENSG00000174417	yes	no	yes	no
TRIM28	['TRIM28 related Wilms tumour predisposition']	monoallelic	19:58544091-58550722	ENSG00000130726	yes	no	yes	no
TRPM6	['Hypomagnesemia 1, intestinal']	biallelic	9:74722495-74888094	ENSG00000119121	yes	no	yes	no
TSHB	['Hypothyroidism, congenital, nongoitrous 4']	biallelic	1:115029824-115034309	ENSG00000134200	yes	no	yes	no
TSHR	['Hypothyroidism, congenital, nongoitrous, 1']	biallelic	14:80954989-81146302	ENSG00000165409	yes	no	yes	no
TTC25	['primary ciliary dyskinesia 35']	biallelic	17:41930635-41965651	ENSG00000204815	yes	no	yes	no
TTC37	['Trichohepatoenteric syndrome 1']	biallelic	5:95463895-95555007	ENSG00000198677	yes	no	yes	no
TTC7A	['Gastrointestinal defects and immunodeficiency syndrome']	biallelic	2:46916157-47076137	ENSG00000068724	yes	no	yes	no
TTPA	['Ataxia with vitamin E deficiency']	biallelic	8:63048553-63086053	ENSG00000137561	yes	no	yes	no
UGT1A1	['Crigler-Najjar syndrome Type I']	biallelic	2:233760248-233773299	ENSG00000241635	yes	no	yes	no
UNC13D	['Haemophagocytic lymphohistiocytosis, familial, 3']	biallelic	17:75827225-75844717	ENSG00000092929	yes	no	yes	no
UROD	['Porphyria, hepatoerythropoietic']	biallelic	1:45012147-45015575	ENSG00000126088	yes	no	yes	no
UROS	['Congenital erythropoietic porphyria']	biallelic	10:125784980-125823248	ENSG00000188690	yes	no	yes	no
VAMP1	['Congenital myasthenic syndrome-25']	biallelic	12:6462237-6470987	ENSG00000139190	yes	no	yes	no
VDR	['Rickets, vitamin D-resistant, type IIA']	biallelic	12:47841537-47943048	ENSG00000111424	yes	no	yes	no
WAS	['Wiskott Aldrich syndrome']	xlinked_biallelic	X:48676596-48691427	ENSG00000015285	yes	no	yes	no
WT1	['Wilms Tumour type 1/ Denys-Drash syndrome']	monoallelic	11:32387775-32435630	ENSG00000184937	yes	no	yes	no
XIAP	['X-linked Immune dysregulation 2']	xlinked_biallelic	X:123859724-123913979	ENSG00000101966	yes	no	yes	no
XPA	['Xeroderma pigmentosum, group A']	biallelic	9:97674909-97697357	ENSG00000136936	yes	no	yes	no
XPC	['Xeroderma pigmentosum, group C']	biallelic	3:14145147-14178783	ENSG00000154767	yes	no	yes	no
ZAP70	['Immunodeficiency 48, severe combined']	biallelic	2:97713560-97739862	ENSG00000115085	yes	no	yes	no
ZBTB24	['Immunodeficiency-centromeric instability-facial anomalies syndrome 2']	biallelic	6:109462594-109483237	ENSG00000112365	yes	no	yes	no
ZMYND10	['primary ciliary dyskinesia 22']	biallelic	3:50341110-50346852	ENSG00000004838	yes	no	yes	no
