# Supplementary material for: Assessment of the variant prioritization strategy for genomic newborn screening in the Generation Study
Source: Genet Med. 2025 Oct;27(10):101532. doi: 10.1016/j.gim.2025.101532 (PMC12714140; doi:10.1016/j.gim.2025.101532)
Supplement: Supplemental table 6 [file mmc5.xlsx]

## Sheet: Sheet1
Supplemental Table 6: Gene-condition pairs with internal inclusion lists included in the Generation Study. pLoF prioritisation enabled describes whether pLoF variants are prioritised in this gene as well. Table describes gene specificity using the regular rules (without internal inclusion list) and with internal inclusion list.
Gene	HGNC gene ID	Condition	Mode of Inheritance	Mechanism of Pathogenicitiy	pLoF prioritisation enabled	Reason for internal inclusion list	Gene Specificity without internal inclusion list (%)	Gene Specificity with internal inclusion list (%)
ALAS2	HGNC:397	Protoporphyria, erythropoietic, X-linked	x-linked biallelic	gain of function	No	Do not want to prioritise variants in this gene that are associated with Anemia, sideroblastic, 1,	99.93	100
CFTR	HGNC:1884	Cystic fibrosis	biallelic	loss of function	Yes	Do not want to prioritise variants in this gene that are associated with other CFTR-related disorders such as Congenital Bilateral Absence of the Vas Deferens.	97.81	99.97
CUL3	HGNC:2553	Pseudohypoaldosteronism, type IIE	monoallelic	dominant negative	No	Do not want to prioritise variants in this gene that are associated with a neurodevelopmental disorder that is not included which is associated with LoF.	100	100
HK1	HGNC:4922	HK1 associated hyperinsulinism	monoallelic	gain of function	No	Do not want to prioritise variants in this gene that are associated with other conditions we are not including.	99.71	100
IFITM5	HGNC:16644	Osteogenesis Imperfecta type V	monoallelic	gain of function	No	Only 1 specific variant (c.-14C>T) has been associated with OI type V. Another missense variant (S40L), for e.g. has been associated with type VI, which we do not want to prioritise.	100	100
KCNJ11	HGNC:6257	Diabetes, permanent neonatal 2, with or without neurologic features	monoallelic	gain of function	Yes	Do not want to prioritise variants in this gene that are associated with other conditions. The internal inclusion list is specifically for monoallelic "Diabetes, permanent neonatal 2, with or without neurologic features" as the mechanism of pathogenicity is gain of function (GoF). LoF algorithm will still be enabled for KCNJ11 for biallelic "Familial hyperinsulinemic hypoglycemia-2".	99.93	100
		Familial hyperinsulinemic hypoglycemia-2	biallelic	loss of function
NLRP3	HGNC:16400	Cryopyrin associated periodic fever syndrome	monoallelic	gain of function	No	Do not want to prioritise variants associated with other conditions in this gene	99.99	99.99
PMM2	HGNC:9115	Polycystic kidney disease with hyperinsulinemic hypoglycemia	biallelic	gain of function	No	Do not want to prioritise variants in this gene that are associated with Congenital disorder of glycosylation type 1a	99.99	100
RAC2	HGNC:9802	Immunodeficiency 73B	monoallelic	gain of function	No	Don't want to prioritise variants in this gene associated with Immunodeficiency 73A and Immunodeficiency 73C	100	100
SAMD9	HGNC:1348	MIRAGE syndrome	monoallelic	gain of function	No	Do not want to prioritise variants in this gene that are associated with other conditions such as adult-onset myelodysplastic syndrome.	99.97	99.99
WNK1	HGNC:14540	Pseudohypoaldosteronism, type IIC	monoallelic	gain of function	No	Do not want to prioritise variants in this gene that are associated with neuropathy	99.92	100
CDKN1C	HGNC:1786	IMAGE syndrome	monoallelic	gain of function	No	Do not want to prioritise variants in this gene that are associated with Beckwith-Wiedemann syndrome	100	100
