# Supplementary material for: Assessment of the variant prioritization strategy for genomic newborn screening in the Generation Study
Source: Genet Med. 2025 Oct;27(10):101532. doi: 10.1016/j.gim.2025.101532 (PMC12714140; doi:10.1016/j.gim.2025.101532)
Supplement: Supplemental table 11 [file mmc8.xlsx]

## Sheet: Sheet1
Supplemental Table 11: Variants prioritised in the largest number of samples in the control-like cohort
Variant ID (chrom_pos_ref_alt)	HGVS	Gene	Prioritisation Source	Number of samples with variant prioritised
3-15645186-G-C	NC_000003.12:g.15645186G>C	BTD	CVA; clinvar; QIAGEN	123
	NM_001370658.1:c.1270G>C
	NP_001357587.1:p.(Asp424His)
1-196749030-196832721	NC_000001.11:g.196749030_196832721del	CFH	Loss of Function	62
3-15644367-G-A	NC_000003.12:g.15644367G>A	BTD	CVA; clinvar; QIAGEN	39
	NM_001370658.1:c.451G>A
	NP_001357587.1:p.(Ala151Thr)
1-169549811-C-T	NC_000001.11:g.169549811C>T	F5	clinvar	30
	NM_000130.5:c.1601G>A
	NP_000121.2:p.(Arg534Gln)
2-108930972-C-T	NC_000002.12:g.108930972C>T	EDAR	clinvar	30
	NM_022336.4:c.43G>A
	NP_071731.1:p.(Val15Ile)
19-45357368G_C	NC_000019.10:g.45357368G>C	ERCC2	CVA; QIAGEN	20
	NM_000400.4:c.1381C>G
	NP_000391.1:p.(Leu461Val)
3-136327178-AT-A	NC_000003.12:g.136327179del	PCCB	Loss of Function; clinvar	18
	NM_000532.5:c.1223del
	NP_000523.2:p.(Ile408ThrfsTer35)
19-45352249-G-C	NC_000019.10:g.45352249G>C	ERCC2	CVA; clinvar; QIAGEN	18
	NM_000400.4:c.2150C>G
	NP_000391.1:p.(Ala717Gly)
3-136327173-G-GTA	NC_000003.12:g.136327173_136327174insTA	PCCB	Loss of Function	18
	NM_000532.5:c.1217_1218insTA
	NP_000523.2:p.(Gly407ArgfsTer37)
3-136327181-ATCC-A	NC_000003.12:g.136327182_136327184del	PCCB	CVA	18
	NM_000532.5:c.1226_1228del
	NP_000523.2:p.(Ile409del)
