# Supplementary material for: Assessment of the variant prioritization strategy for genomic newborn screening in the Generation Study
Source: Genet Med. 2025 Oct;27(10):101532. doi: 10.1016/j.gim.2025.101532 (PMC12714140; doi:10.1016/j.gim.2025.101532)
Supplement: Supplemental table 13 [file mmc9.xlsx]

## Sheet: Sheet1
Supplemental Table 13: Conditions associated with variants deemed reportable in control-like subset
Gene	Zygosity of reportable variant	Condition
ABCD1	homozygous	Adrenoleukodystrophy
AVP	heterozygous	Diabetes insipidus, neurohypophyseal
BTK	homozygous	X-linked Agammaglobulinaemia
CCDC103	homozygous	Ciliary dyskinesia, primary, 17
COL1A1	heterozygous	COL1A1 related Osteogenesis Imperfecta
COL1A2	heterozygous	COL1A2 related Osteogenesis Imperfecta
DUOX2	homozygous	Thyroid dyshormonogenesis 6
EDA	homozygous	Ectodermal dysplasia 1, hypohidrotic, X-linked
EDAR	heterozygous	Ectodermal dysplasia 10A, hypohidrotic/hair/nail type, autosomal dominant
EDARADD	heterozygous	Ectodermal dysplasia 11B, hypohidrotic/hair/tooth type, autosomal recessive
F7	homozygous	Factor VII deficiency
F8	homozygous	Haemophilia A
HBB	homozygous	Sickle Cell Disease
IRS4	homozygous	Hypothyroidism, congenital, nongoitrous, 9
KLHL3	heterozygous	Pseudohypoaldosteronism, type IID, autosomal dominant
PAH	homozygous	Phenylketonuria
PAX8	heterozygous	Hypothyroidism, congenital, due to thyroid dysgenesis or hypoplasia
RAPSN	homozygous	Congenital myasthenic syndrome-11
RPL11	heterozygous	Diamond-Blackfan anaemia 7
RPS26	heterozygous	Diamond-Blackfan anaemia 10
SLC2A1	heterozygous	GLUT1 deficiency syndrome-1, Autosomal Dominant
THRB	heterozygous	Thyroid hormone resistance, autosomal dominant
AGPAT2	compound heterozygous	Congenital generalized lipodystrophy type 1
AGXT	compound heterozygous	Hyperoxaluria, primary, type 1
CBS	compound heterozygous	Homocystinuria, B6-responsive and nonresponsive types
CFTR	compound heterozygous	Cystic fibrosis
CTNS	compound heterozygous	Cystinosis, nephropathic
CYP27A1	compound heterozygous	Cerebrotendinous xanthomatosis
HBB	compound heterozygous	Sickle Cell Disease
PAH	compound heterozygous	Phenylketonuria
