# Supplementary material for: Assessment of the variant prioritization strategy for genomic newborn screening in the Generation Study
Source: Genet Med. 2025 Oct;27(10):101532. doi: 10.1016/j.gim.2025.101532 (PMC12714140; doi:10.1016/j.gim.2025.101532)
Supplement: Batch job variants [file mmc10.zip › batch_job_variants.txt]

# Job ID:925e7a74-d4e1-4c1b-b114-49a1f95064ef
# Metadata: variantvalidator_version: 2.2.1.dev734+ga70a50c, variantvalidator_hgvs_version: 2.2.0, vvta_version: vvta_2024_01, vvseqrepo_db: VV_SR_2024_01/master, vvdb_version: vvdb_2024_5, options: transcript|genomic|protein|refseqgene|lrg|vcf|gene_info|tx_name|alt_loci
Input	Warnings	Select transcript	HGVS_transcript	HGVS_intronic_chr_context	HGVS_intronic_rsg_context	HGVS_RefSeqGene	HGVS_LRG	HGVS_LRG_transcript	HGVS_Predicted_Protein	HGVS_Genomic_GRCh37	HGVS_Genomic_GRCh38	GRCh37_CHR	GRCh37_POS	GRCh37_ID	GRCh37_REF	GRCh37_ALT	GRCh38_CHR	GRCh38_POS	GRCh38_ID	GRCh38_REF	GRCh38_ALT	Gene_Symbol	HGNC_Gene_ID	Transcript_description	Alt_genomic_loci
NC_000011.10:g.2161303G>C	TranscriptVersionWarning: A more recent version of the selected reference sequence ENST00000381330.4 is available for genome build GRCh38 (ENST00000381330.5)	FALSE	ENST00000381330.4:c.-153C>G						ENSP00000370731.4:p.?		NC_000011.10:g.2161303G>C						11	2161303	.	G	C	INS	HGNC:6081	INS-001
ENST00000382614.2:c.-14C>T		MANE	ENST00000382614.2:c.-14C>T						ENSP00000372059.2:p.?		NC_000011.10:g.299504G>A						11	299504	.	G	A	IFITM5	HGNC:16644	IFITM5-201
ENST00000382614.2:c.119C>T		MANE	ENST00000382614.2:c.119C>T						ENSP00000372059.2:p.(Ser40Leu)		NC_000011.10:g.299372G>A						11	299372	.	G	A	IFITM5	HGNC:16644	IFITM5-201
ENST00000382614.2:c.119C>G		MANE	ENST00000382614.2:c.119C>G						ENSP00000372059.2:p.(Ser40Trp)		NC_000011.10:g.299372G>C						11	299372	.	G	C	IFITM5	HGNC:16644	IFITM5-201
ENST00000264414.9:c.1207-28T>G		MANE	ENST00000264414.9:c.1207-28T>G	NC_000002.12(ENST00000264414.9):c.1207-28T>G					ENSP00000264414.4:p.?		NC_000002.12:g.224503850A>C						2	224503850	.	A	C	CUL3	HGNC:2553	CUL3-201
ENST00000264414.9:c.1207-26A>G		MANE	ENST00000264414.9:c.1207-26A>G	NC_000002.12(ENST00000264414.9):c.1207-26A>G					ENSP00000264414.4:p.?		NC_000002.12:g.224503848T>C						2	224503848	.	T	C	CUL3	HGNC:2553	CUL3-201
ENST00000264414.9:c.1207-17_1207-10delinsAAGAT		MANE	ENST00000264414.9:c.1207-17_1207-10delinsAAGAT	NC_000002.12(ENST00000264414.9):c.1207-17_1207-10delinsAAGAT					ENSP00000264414.4:p.?		NC_000002.12:g.224503832_224503839delinsATCTT						2	224503832	.	TAAGATGA	ATCTT	CUL3	HGNC:2553	CUL3-201
ENST00000264414.9:c.1207-12T>G		MANE	ENST00000264414.9:c.1207-12T>G	NC_000002.12(ENST00000264414.9):c.1207-12T>G					ENSP00000264414.4:p.?		NC_000002.12:g.224503834A>C						2	224503834	.	A	C	CUL3	HGNC:2553	CUL3-201
ENST00000264414.9:c.1207-12T>A		MANE	ENST00000264414.9:c.1207-12T>A	NC_000002.12(ENST00000264414.9):c.1207-12T>A					ENSP00000264414.4:p.?		NC_000002.12:g.224503834A>T						2	224503834	.	A	T	CUL3	HGNC:2553	CUL3-201
ENST00000264414.9:c.1207-5T>A		MANE	ENST00000264414.9:c.1207-5T>A	NC_000002.12(ENST00000264414.9):c.1207-5T>A					ENSP00000264414.4:p.?		NC_000002.12:g.224503827A>T						2	224503827	.	A	T	CUL3	HGNC:2553	CUL3-201
ENST00000264414.9:c.1207-3C>A		MANE	ENST00000264414.9:c.1207-3C>A	NC_000002.12(ENST00000264414.9):c.1207-3C>A					ENSP00000264414.4:p.?		NC_000002.12:g.224503825G>T						2	224503825	.	G	T	CUL3	HGNC:2553	CUL3-201
ENST00000264414.9:c.1207-3C>T		MANE	ENST00000264414.9:c.1207-3C>T	NC_000002.12(ENST00000264414.9):c.1207-3C>T					ENSP00000264414.4:p.?		NC_000002.12:g.224503825G>A						2	224503825	.	G	A	CUL3	HGNC:2553	CUL3-201
ENST00000264414.9:c.1207-2A>G		MANE	ENST00000264414.9:c.1207-2A>G	NC_000002.12(ENST00000264414.9):c.1207-2A>G					ENSP00000264414.4:p.?		NC_000002.12:g.224503824T>C						2	224503824	.	T	C	CUL3	HGNC:2553	CUL3-201
ENST00000264414.9:c.1207-1G>A		MANE	ENST00000264414.9:c.1207-1G>A	NC_000002.12(ENST00000264414.9):c.1207-1G>A					ENSP00000264414.4:p.?		NC_000002.12:g.224503823C>T						2	224503823	.	C	T	CUL3	HGNC:2553	CUL3-201
ENST00000264414.9:c.1207-1_1207delinsAG		MANE	ENST00000264414.9:c.1207-1_1207delinsAG	NC_000002.12(ENST00000264414.9):c.1207-1_1207delinsAG					ENSP00000264414.4:p.?		NC_000002.12:g.224503822_224503823delinsCT						2	224503822	.	GC	CT	CUL3	HGNC:2553	CUL3-201
ENST00000264414.9:c.1221A>G		MANE	ENST00000264414.9:c.1221A>G						ENSP00000264414.4:p.(Glu407=)		NC_000002.12:g.224503808T>C						2	224503808	.	T	C	CUL3	HGNC:2553	CUL3-201
ENST00000264414.9:c.1236G>A		MANE	ENST00000264414.9:c.1236G>A						ENSP00000264414.4:p.(Leu412=)		NC_000002.12:g.224503793C>T						2	224503793	.	C	T	CUL3	HGNC:2553	CUL3-201
ENST00000264414.9:c.1238A>G		MANE	ENST00000264414.9:c.1238A>G						ENSP00000264414.4:p.(Asp413Gly)		NC_000002.12:g.224503791T>C						2	224503791	.	T	C	CUL3	HGNC:2553	CUL3-201
ENST00000264414.9:c.1376A>G		MANE	ENST00000264414.9:c.1376A>G						ENSP00000264414.4:p.(Lys459Arg)		NC_000002.12:g.224503653T>C						2	224503653	.	T	C	CUL3	HGNC:2553	CUL3-201
ENST00000264414.9:c.1376_1377+4del		MANE	ENST00000264414.9:c.1376_1377+4del	NC_000002.12(ENST00000264414.9):c.1376_1377+4del					ENSP00000264414.4:p.?		NC_000002.12:g.224503651_224503656del						2	224503647	.	CTTACCT	C	CUL3	HGNC:2553	CUL3-201
ENST00000264414.9:c.1377+1G>A		MANE	ENST00000264414.9:c.1377+1G>A	NC_000002.12(ENST00000264414.9):c.1377+1G>A					ENSP00000264414.4:p.?		NC_000002.12:g.224503651C>T						2	224503651	.	C	T	CUL3	HGNC:2553	CUL3-201
ENST00000264414.9:c.1377+1G>C		MANE	ENST00000264414.9:c.1377+1G>C	NC_000002.12(ENST00000264414.9):c.1377+1G>C					ENSP00000264414.4:p.?		NC_000002.12:g.224503651C>G						2	224503651	.	C	G	CUL3	HGNC:2553	CUL3-201
ENST00000264414.9:c.1377+1G>T		MANE	ENST00000264414.9:c.1377+1G>T	NC_000002.12(ENST00000264414.9):c.1377+1G>T					ENSP00000264414.4:p.?		NC_000002.12:g.224503651C>A						2	224503651	.	C	A	CUL3	HGNC:2553	CUL3-201
ENST00000264414.9:c.1377+1dup		MANE	ENST00000264414.9:c.1377+1dup	NC_000002.12(ENST00000264414.9):c.1377+1dup					ENSP00000264414.4:p.?		NC_000002.12:g.224503652dup						2	224503650	.	A	AC	CUL3	HGNC:2553	CUL3-201
ENST00000264414.9:c.1377+2T>C		MANE	ENST00000264414.9:c.1377+2T>C	NC_000002.12(ENST00000264414.9):c.1377+2T>C					ENSP00000264414.4:p.?		NC_000002.12:g.224503650A>G						2	224503650	.	A	G	CUL3	HGNC:2553	CUL3-201
ENST00000264414.9:c.1377+3A>T		MANE	ENST00000264414.9:c.1377+3A>T	NC_000002.12(ENST00000264414.9):c.1377+3A>T					ENSP00000264414.4:p.?		NC_000002.12:g.224503649T>A						2	224503649	.	T	A	CUL3	HGNC:2553	CUL3-201
ENST00000264414.9:c.1377+3A>G		MANE	ENST00000264414.9:c.1377+3A>G	NC_000002.12(ENST00000264414.9):c.1377+3A>G					ENSP00000264414.4:p.?		NC_000002.12:g.224503649T>C						2	224503649	.	T	C	CUL3	HGNC:2553	CUL3-201
ENST00000264414.9:c.1377+4A>G		MANE	ENST00000264414.9:c.1377+4A>G	NC_000002.12(ENST00000264414.9):c.1377+4A>G					ENSP00000264414.4:p.?		NC_000002.12:g.224503648T>C						2	224503648	.	T	C	CUL3	HGNC:2553	CUL3-201
ENST00000264414.9:c.1377G>A		MANE	ENST00000264414.9:c.1377G>A						ENSP00000264414.4:p.(Lys459=)		NC_000002.12:g.224503652C>T						2	224503652	.	C	T	CUL3	HGNC:2553	CUL3-201
ENST00000249071.11:c.86C>G		MANE	ENST00000249071.11:c.86C>G						ENSP00000249071.6:p.(Pro29Arg)		NC_000022.11:g.37241608G>C						22	37241608	.	G	C	RAC2	HGNC:9802	RAC2-201
ENST00000249071.11:c.275A>C		MANE	ENST00000249071.11:c.275A>C						ENSP00000249071.6:p.(Asn92Thr)		NC_000022.11:g.37231945T>G						22	37231945	.	T	G	RAC2	HGNC:9802	RAC2-201
ENST00000249071.11:c.101C>A		MANE	ENST00000249071.11:c.101C>A						ENSP00000249071.6:p.(Pro34His)		NC_000022.11:g.37241593G>T						22	37241593	.	G	T	RAC2	HGNC:9802	RAC2-201
ENST00000249071.11:c.184G>A		MANE	ENST00000249071.11:c.184G>A						ENSP00000249071.6:p.(Glu62Lys)		NC_000022.11:g.37232842C>T						22	37232842	.	C	T	RAC2	HGNC:9802	RAC2-201
ENST00000249071.11:c.34G>A		MANE	ENST00000249071.11:c.34G>A						ENSP00000249071.6:p.(Gly12Arg)		NC_000022.11:g.37244115C>T						22	37244115	.	C	T	RAC2	HGNC:9802	RAC2-201
ENST00000336119.8:c.1043C>T		MANE	ENST00000336119.8:c.1043C>T						ENSP00000337383.4:p.(Thr348Met)		NC_000001.11:g.247424492C>T						1	247424492	.	C	T	NLRP3	HGNC:16400	NLRP3-201
ENST00000336119.8:c.1055C>T		MANE	ENST00000336119.8:c.1055C>T						ENSP00000337383.4:p.(Ala352Val)		NC_000001.11:g.247424504C>T						1	247424504	.	C	T	NLRP3	HGNC:16400	NLRP3-201
ENST00000336119.8:c.1307C>T		MANE	ENST00000336119.8:c.1307C>T						ENSP00000337383.4:p.(Thr436Ile)		NC_000001.11:g.247424756C>T						1	247424756	.	C	T	NLRP3	HGNC:16400	NLRP3-201
ENST00000336119.8:c.1316C>T		MANE	ENST00000336119.8:c.1316C>T						ENSP00000337383.4:p.(Ala439Val)		NC_000001.11:g.247424765C>T						1	247424765	.	C	T	NLRP3	HGNC:16400	NLRP3-201
ENST00000336119.8:c.1568T>G		MANE	ENST00000336119.8:c.1568T>G						ENSP00000337383.4:p.(Phe523Cys)		NC_000001.11:g.247425017T>G						1	247425017	.	T	G	NLRP3	HGNC:16400	NLRP3-201
ENST00000336119.8:c.1705G>C		MANE	ENST00000336119.8:c.1705G>C						ENSP00000337383.4:p.(Gly569Arg)		NC_000001.11:g.247425154G>C						1	247425154	.	G	C	NLRP3	HGNC:16400	NLRP3-201
ENST00000336119.8:c.1880A>G		MANE	ENST00000336119.8:c.1880A>G						ENSP00000337383.4:p.(Glu627Gly)		NC_000001.11:g.247425329A>G						1	247425329	.	A	G	NLRP3	HGNC:16400	NLRP3-201
ENST00000336119.8:c.1896G>T		MANE	ENST00000336119.8:c.1896G>T						ENSP00000337383.4:p.(Leu632Phe)		NC_000001.11:g.247425345G>T						1	247425345	.	G	T	NLRP3	HGNC:16400	NLRP3-201
ENST00000336119.8:c.1976T>A		MANE	ENST00000336119.8:c.1976T>A						ENSP00000337383.4:p.(Met659Lys)		NC_000001.11:g.247425425T>A						1	247425425	.	T	A	NLRP3	HGNC:16400	NLRP3-201
ENST00000336119.8:c.2263G>A		MANE	ENST00000336119.8:c.2263G>A						ENSP00000337383.4:p.(Gly755Arg)		NC_000001.11:g.247429697G>A						1	247429697	.	G	A	NLRP3	HGNC:16400	NLRP3-201
ENST00000336119.8:c.2263G>C		MANE	ENST00000336119.8:c.2263G>C						ENSP00000337383.4:p.(Gly755Arg)		NC_000001.11:g.247429697G>C						1	247429697	.	G	C	NLRP3	HGNC:16400	NLRP3-201
ENST00000336119.8:c.778C>T		MANE	ENST00000336119.8:c.778C>T						ENSP00000337383.4:p.(Arg260Ter)		NC_000001.11:g.247424227C>T						1	247424227	.	C	T	NLRP3	HGNC:16400	NLRP3-201
ENST00000336119.8:c.779G>C		MANE	ENST00000336119.8:c.779G>C						ENSP00000337383.4:p.(Arg260Pro)		NC_000001.11:g.247424228G>C						1	247424228	.	G	C	NLRP3	HGNC:16400	NLRP3-201
ENST00000336119.8:c.779G>T		MANE	ENST00000336119.8:c.779G>T						ENSP00000337383.4:p.(Arg260Leu)		NC_000001.11:g.247424228G>T						1	247424228	.	G	T	NLRP3	HGNC:16400	NLRP3-201
ENST00000336119.8:c.791T>A		MANE	ENST00000336119.8:c.791T>A						ENSP00000337383.4:p.(Leu264His)		NC_000001.11:g.247424240T>A						1	247424240	.	T	A	NLRP3	HGNC:16400	NLRP3-201
ENST00000336119.8:c.907G>A		MANE	ENST00000336119.8:c.907G>A						ENSP00000337383.4:p.(Asp303Asn)		NC_000001.11:g.247424356G>A						1	247424356	.	G	A	NLRP3	HGNC:16400	NLRP3-201
ENST00000336119.8:c.908A>G		MANE	ENST00000336119.8:c.908A>G						ENSP00000337383.4:p.(Asp303Gly)		NC_000001.11:g.247424357A>G						1	247424357	.	A	G	NLRP3	HGNC:16400	NLRP3-201
ENST00000336119.8:c.910G>A		MANE	ENST00000336119.8:c.910G>A						ENSP00000337383.4:p.(Glu304Lys)		NC_000001.11:g.247424359G>A						1	247424359	.	G	A	NLRP3	HGNC:16400	NLRP3-201
ENST00000336119.8:c.914T>C		MANE	ENST00000336119.8:c.914T>C						ENSP00000337383.4:p.(Leu305Pro)		NC_000001.11:g.247424363T>C						1	247424363	.	T	C	NLRP3	HGNC:16400	NLRP3-201
ENST00000336119.8:c.1054G>A		MANE	ENST00000336119.8:c.1054G>A						ENSP00000337383.4:p.(Ala352Thr)		NC_000001.11:g.247424503G>A						1	247424503	.	G	A	NLRP3	HGNC:16400	NLRP3-201
ENST00000336119.8:c.1058T>C		MANE	ENST00000336119.8:c.1058T>C						ENSP00000337383.4:p.(Leu353Pro)		NC_000001.11:g.247424507T>C						1	247424507	.	T	C	NLRP3	HGNC:16400	NLRP3-201
ENST00000336119.8:c.1062G>T		MANE	ENST00000336119.8:c.1062G>T						ENSP00000337383.4:p.(Glu354Asp)		NC_000001.11:g.247424511G>T						1	247424511	.	G	T	NLRP3	HGNC:16400	NLRP3-201
ENST00000336119.8:c.1064A>C		MANE	ENST00000336119.8:c.1064A>C						ENSP00000337383.4:p.(Lys355Thr)		NC_000001.11:g.247424513A>C						1	247424513	.	A	C	NLRP3	HGNC:16400	NLRP3-201
ENST00000336119.8:c.1073A>G		MANE	ENST00000336119.8:c.1073A>G						ENSP00000337383.4:p.(His358Arg)		NC_000001.11:g.247424522A>G						1	247424522	.	A	G	NLRP3	HGNC:16400	NLRP3-201
ENST00000336119.8:c.1121C>A		MANE	ENST00000336119.8:c.1121C>A						ENSP00000337383.4:p.(Ala374Asp)		NC_000001.11:g.247424570C>A						1	247424570	.	C	A	NLRP3	HGNC:16400	NLRP3-201
ENST00000336119.8:c.1213A>C		MANE	ENST00000336119.8:c.1213A>C						ENSP00000337383.4:p.(Thr405Pro)		NC_000001.11:g.247424662A>C						1	247424662	.	A	C	NLRP3	HGNC:16400	NLRP3-201
ENST00000336119.8:c.1216A>G		MANE	ENST00000336119.8:c.1216A>G						ENSP00000337383.4:p.(Met406Val)		NC_000001.11:g.247424665A>G						1	247424665	.	A	G	NLRP3	HGNC:16400	NLRP3-201
ENST00000336119.8:c.1218G>C		MANE	ENST00000336119.8:c.1218G>C						ENSP00000337383.4:p.(Met406Ile)		NC_000001.11:g.247424667G>C						1	247424667	.	G	C	NLRP3	HGNC:16400	NLRP3-201
ENST00000336119.8:c.1306A>C		MANE	ENST00000336119.8:c.1306A>C						ENSP00000337383.4:p.(Thr436Pro)		NC_000001.11:g.247424755A>C						1	247424755	.	A	C	NLRP3	HGNC:16400	NLRP3-201
ENST00000336119.8:c.1306A>G		MANE	ENST00000336119.8:c.1306A>G						ENSP00000337383.4:p.(Thr436Ala)		NC_000001.11:g.247424755A>G						1	247424755	.	A	G	NLRP3	HGNC:16400	NLRP3-201
ENST00000336119.8:c.1307C>A		MANE	ENST00000336119.8:c.1307C>A						ENSP00000337383.4:p.(Thr436Asn)		NC_000001.11:g.247424756C>A						1	247424756	.	C	A	NLRP3	HGNC:16400	NLRP3-201
ENST00000336119.8:c.1315G>A		MANE	ENST00000336119.8:c.1315G>A						ENSP00000337383.4:p.(Ala439Thr)		NC_000001.11:g.247424764G>A						1	247424764	.	G	A	NLRP3	HGNC:16400	NLRP3-201
ENST00000336119.8:c.1315G>C		MANE	ENST00000336119.8:c.1315G>C						ENSP00000337383.4:p.(Ala439Pro)		NC_000001.11:g.247424764G>C						1	247424764	.	G	C	NLRP3	HGNC:16400	NLRP3-201
ENST00000336119.8:c.1329C>G		MANE	ENST00000336119.8:c.1329C>G						ENSP00000337383.4:p.(Phe443Leu)		NC_000001.11:g.247424778C>G						1	247424778	.	C	G	NLRP3	HGNC:16400	NLRP3-201
ENST00000336119.8:c.1431C>A		MANE	ENST00000336119.8:c.1431C>A						ENSP00000337383.4:p.(Asn477Lys)		NC_000001.11:g.247424880C>A						1	247424880	.	C	A	NLRP3	HGNC:16400	NLRP3-201
ENST00000336119.8:c.1438A>T		MANE	ENST00000336119.8:c.1438A>T						ENSP00000337383.4:p.(Ile480Phe)		NC_000001.11:g.247424887A>T						1	247424887	.	A	T	NLRP3	HGNC:16400	NLRP3-201
ENST00000336119.8:c.1568T>A		MANE	ENST00000336119.8:c.1568T>A						ENSP00000337383.4:p.(Phe523Tyr)		NC_000001.11:g.247425017T>A						1	247425017	.	T	A	NLRP3	HGNC:16400	NLRP3-201
ENST00000336119.8:c.1569C>A		MANE	ENST00000336119.8:c.1569C>A						ENSP00000337383.4:p.(Phe523Leu)		NC_000001.11:g.247425018C>A						1	247425018	.	C	A	NLRP3	HGNC:16400	NLRP3-201
ENST00000336119.8:c.1569C>G		MANE	ENST00000336119.8:c.1569C>G						ENSP00000337383.4:p.(Phe523Leu)		NC_000001.11:g.247425018C>G						1	247425018	.	C	G	NLRP3	HGNC:16400	NLRP3-201
ENST00000336119.8:c.1573G>A		MANE	ENST00000336119.8:c.1573G>A						ENSP00000337383.4:p.(Glu525Lys)		NC_000001.11:g.247425022G>A						1	247425022	.	G	A	NLRP3	HGNC:16400	NLRP3-201
ENST00000336119.8:c.1574A>T		MANE	ENST00000336119.8:c.1574A>T						ENSP00000337383.4:p.(Glu525Val)		NC_000001.11:g.247425023A>T						1	247425023	.	A	T	NLRP3	HGNC:16400	NLRP3-201
ENST00000336119.8:c.1660C>T		MANE	ENST00000336119.8:c.1660C>T						ENSP00000337383.4:p.(Arg554Ter)		NC_000001.11:g.247425109C>T						1	247425109	.	C	T	NLRP3	HGNC:16400	NLRP3-201
ENST00000336119.8:c.1687T>A		MANE	ENST00000336119.8:c.1687T>A						ENSP00000337383.4:p.(Tyr563Asn)		NC_000001.11:g.247425136T>A						1	247425136	.	T	A	NLRP3	HGNC:16400	NLRP3-201
ENST00000336119.8:c.1698C>A		MANE	ENST00000336119.8:c.1698C>A						ENSP00000337383.4:p.(Phe566Leu)		NC_000001.11:g.247425147C>A						1	247425147	.	C	A	NLRP3	HGNC:16400	NLRP3-201
ENST00000336119.8:c.1699G>A		MANE	ENST00000336119.8:c.1699G>A						ENSP00000337383.4:p.(Glu567Lys)		NC_000001.11:g.247425148G>A						1	247425148	.	G	A	NLRP3	HGNC:16400	NLRP3-201
ENST00000336119.8:c.1700A>C		MANE	ENST00000336119.8:c.1700A>C						ENSP00000337383.4:p.(Glu567Ala)		NC_000001.11:g.247425149A>C						1	247425149	.	A	C	NLRP3	HGNC:16400	NLRP3-201
ENST00000336119.8:c.1704G>C		MANE	ENST00000336119.8:c.1704G>C						ENSP00000337383.4:p.(Lys568Asn)		NC_000001.11:g.247425153G>C						1	247425153	.	G	C	NLRP3	HGNC:16400	NLRP3-201
ENST00000336119.8:c.1706G>C		MANE	ENST00000336119.8:c.1706G>C						ENSP00000337383.4:p.(Gly569Ala)		NC_000001.11:g.247425155G>C						1	247425155	.	G	C	NLRP3	HGNC:16400	NLRP3-201
ENST00000336119.8:c.1708T>A		MANE	ENST00000336119.8:c.1708T>A						ENSP00000337383.4:p.(Tyr570Asn)		NC_000001.11:g.247425157T>A						1	247425157	.	T	A	NLRP3	HGNC:16400	NLRP3-201
ENST00000336119.8:c.1709A>G		MANE	ENST00000336119.8:c.1709A>G						ENSP00000337383.4:p.(Tyr570Cys)		NC_000001.11:g.247425158A>G						1	247425158	.	A	G	NLRP3	HGNC:16400	NLRP3-201
ENST00000336119.8:c.1709A>T		MANE	ENST00000336119.8:c.1709A>T						ENSP00000337383.4:p.(Tyr570Phe)		NC_000001.11:g.247425158A>T						1	247425158	.	A	T	NLRP3	HGNC:16400	NLRP3-201
ENST00000336119.8:c.1713G>C		MANE	ENST00000336119.8:c.1713G>C						ENSP00000337383.4:p.(Leu571Phe)		NC_000001.11:g.247425162G>C						1	247425162	.	G	C	NLRP3	HGNC:16400	NLRP3-201
ENST00000336119.8:c.1713G>T		MANE	ENST00000336119.8:c.1713G>T						ENSP00000337383.4:p.(Leu571Phe)		NC_000001.11:g.247425162G>T						1	247425162	.	G	T	NLRP3	HGNC:16400	NLRP3-201
ENST00000336119.8:c.1714A>T		MANE	ENST00000336119.8:c.1714A>T						ENSP00000337383.4:p.(Ile572Phe)		NC_000001.11:g.247425163A>T						1	247425163	.	A	T	NLRP3	HGNC:16400	NLRP3-201
ENST00000336119.8:c.1718T>C		MANE	ENST00000336119.8:c.1718T>C						ENSP00000337383.4:p.(Phe573Ser)		NC_000001.11:g.247425167T>C						1	247425167	.	T	C	NLRP3	HGNC:16400	NLRP3-201
ENST00000336119.8:c.1760C>T		MANE	ENST00000336119.8:c.1760C>T						ENSP00000337383.4:p.(Thr587Ile)		NC_000001.11:g.247425209C>T						1	247425209	.	C	T	NLRP3	HGNC:16400	NLRP3-201
ENST00000336119.8:c.1783A>G		MANE	ENST00000336119.8:c.1783A>G						ENSP00000337383.4:p.(Ser595Gly)		NC_000001.11:g.247425232A>G						1	247425232	.	A	G	NLRP3	HGNC:16400	NLRP3-201
ENST00000336119.8:c.1792A>T		MANE	ENST00000336119.8:c.1792A>T						ENSP00000337383.4:p.(Ile598Phe)		NC_000001.11:g.247425241A>T						1	247425241	.	A	T	NLRP3	HGNC:16400	NLRP3-201
ENST00000336119.8:c.1881A>T		MANE	ENST00000336119.8:c.1881A>T						ENSP00000337383.4:p.(Glu627Asp)		NC_000001.11:g.247425330A>T						1	247425330	.	A	T	NLRP3	HGNC:16400	NLRP3-201
ENST00000336119.8:c.1985T>C		MANE	ENST00000336119.8:c.1985T>C						ENSP00000337383.4:p.(Met662Thr)		NC_000001.11:g.247425434T>C						1	247425434	.	T	C	NLRP3	HGNC:16400	NLRP3-201
ENST00000336119.8:c.2062G>A		MANE	ENST00000336119.8:c.2062G>A						ENSP00000337383.4:p.(Glu688Lys)		NC_000001.11:g.247425511G>A						1	247425511	.	G	A	NLRP3	HGNC:16400	NLRP3-201
ENST00000336119.8:c.2264G>C		MANE	ENST00000336119.8:c.2264G>C						ENSP00000337383.4:p.(Gly755Ala)		NC_000001.11:g.247429698G>C						1	247429698	.	G	C	NLRP3	HGNC:16400	NLRP3-201
ENST00000336119.8:c.2575T>C		MANE	ENST00000336119.8:c.2575T>C						ENSP00000337383.4:p.(Tyr859His)		NC_000001.11:g.247436052T>C						1	247436052	.	T	C	NLRP3	HGNC:16400	NLRP3-201
ENST00000336119.8:c.2576A>G		MANE	ENST00000336119.8:c.2576A>G						ENSP00000337383.4:p.(Tyr859Cys)		NC_000001.11:g.247436053A>G						1	247436053	.	A	G	NLRP3	HGNC:16400	NLRP3-201
ENST00000336119.8:c.508C>A		MANE	ENST00000336119.8:c.508C>A						ENSP00000337383.4:p.(Arg170Ser)		NC_000001.11:g.247423957C>A						1	247423957	.	C	A	NLRP3	HGNC:16400	NLRP3-201
ENST00000336119.8:c.777T>G		MANE	ENST00000336119.8:c.777T>G						ENSP00000337383.4:p.(Cys259Trp)		NC_000001.11:g.247424226T>G						1	247424226	.	T	G	NLRP3	HGNC:16400	NLRP3-201
ENST00000336119.8:c.785T>C		MANE	ENST00000336119.8:c.785T>C						ENSP00000337383.4:p.(Val262Ala)		NC_000001.11:g.247424234T>C						1	247424234	.	T	C	NLRP3	HGNC:16400	NLRP3-201
ENST00000336119.8:c.790C>G		MANE	ENST00000336119.8:c.790C>G						ENSP00000337383.4:p.(Leu264Val)		NC_000001.11:g.247424239C>G						1	247424239	.	C	G	NLRP3	HGNC:16400	NLRP3-201
ENST00000336119.8:c.790C>T		MANE	ENST00000336119.8:c.790C>T						ENSP00000337383.4:p.(Leu264Phe)		NC_000001.11:g.247424239C>T						1	247424239	.	C	T	NLRP3	HGNC:16400	NLRP3-201
ENST00000336119.8:c.791T>C		MANE	ENST00000336119.8:c.791T>C						ENSP00000337383.4:p.(Leu264Pro)		NC_000001.11:g.247424240T>C						1	247424240	.	T	C	NLRP3	HGNC:16400	NLRP3-201
ENST00000336119.8:c.791T>G		MANE	ENST00000336119.8:c.791T>G						ENSP00000337383.4:p.(Leu264Arg)		NC_000001.11:g.247424240T>G						1	247424240	.	T	G	NLRP3	HGNC:16400	NLRP3-201
ENST00000336119.8:c.796A>C		MANE	ENST00000336119.8:c.796A>C						ENSP00000337383.4:p.(Thr266Pro)		NC_000001.11:g.247424245A>C						1	247424245	.	A	C	NLRP3	HGNC:16400	NLRP3-201
ENST00000336119.8:c.907G>C		MANE	ENST00000336119.8:c.907G>C						ENSP00000337383.4:p.(Asp303His)		NC_000001.11:g.247424356G>C						1	247424356	.	G	C	NLRP3	HGNC:16400	NLRP3-201
ENST00000336119.8:c.908A>C		MANE	ENST00000336119.8:c.908A>C						ENSP00000337383.4:p.(Asp303Ala)		NC_000001.11:g.247424357A>C						1	247424357	.	A	C	NLRP3	HGNC:16400	NLRP3-201
ENST00000336119.8:c.919G>A		MANE	ENST00000336119.8:c.919G>A						ENSP00000337383.4:p.(Gly307Ser)		NC_000001.11:g.247424368G>A						1	247424368	.	G	A	NLRP3	HGNC:16400	NLRP3-201
ENST00000336119.8:c.920G>T		MANE	ENST00000336119.8:c.920G>T						ENSP00000337383.4:p.(Gly307Val)		NC_000001.11:g.247424369G>T						1	247424369	.	G	T	NLRP3	HGNC:16400	NLRP3-201
ENST00000336119.8:c.926T>A		MANE	ENST00000336119.8:c.926T>A						ENSP00000337383.4:p.(Phe309Tyr)		NC_000001.11:g.247424375T>A						1	247424375	.	T	A	NLRP3	HGNC:16400	NLRP3-201
ENST00000336119.8:c.926T>C		MANE	ENST00000336119.8:c.926T>C						ENSP00000337383.4:p.(Phe309Ser)		NC_000001.11:g.247424375T>C						1	247424375	.	T	C	NLRP3	HGNC:16400	NLRP3-201
ENST00000336119.8:c.931G>A		MANE	ENST00000336119.8:c.931G>A						ENSP00000337383.4:p.(Glu311Lys)		NC_000001.11:g.247424380G>A						1	247424380	.	G	A	NLRP3	HGNC:16400	NLRP3-201
ENST00000336119.8:c.935A>C		MANE	ENST00000336119.8:c.935A>C						ENSP00000337383.4:p.(His312Pro)		NC_000001.11:g.247424384A>C						1	247424384	.	A	C	NLRP3	HGNC:16400	NLRP3-201
ENST00000336119.8:c.973C>T		MANE	ENST00000336119.8:c.973C>T						ENSP00000337383.4:p.(Arg325Trp)		NC_000001.11:g.247424422C>T						1	247424422	.	C	T	NLRP3	HGNC:16400	NLRP3-201
ENST00000336119.8:c.977G>A		MANE	ENST00000336119.8:c.977G>A						ENSP00000337383.4:p.(Gly326Glu)		NC_000001.11:g.247424426G>A						1	247424426	.	G	A	NLRP3	HGNC:16400	NLRP3-201
ENST00000003084.11:c.1521_1523del		MANE	ENST00000003084.11:c.1521_1523del						ENSP00000003084.6:p.(Phe508del)		NC_000007.14:g.117559592_117559594del						7	117559590	.	ATCT	A	CFTR	HGNC:1884	CFTR-201
ENST00000003084.11:c.1624G>T		MANE	ENST00000003084.11:c.1624G>T						ENSP00000003084.6:p.(Gly542Ter)		NC_000007.14:g.117587778G>T						7	117587778	.	G	T	CFTR	HGNC:1884	CFTR-201
ENST00000003084.11:c.1652G>A		MANE	ENST00000003084.11:c.1652G>A						ENSP00000003084.6:p.(Gly551Asp)		NC_000007.14:g.117587806G>A						7	117587806	.	G	A	CFTR	HGNC:1884	CFTR-201
ENST00000003084.11:c.3909C>G		MANE	ENST00000003084.11:c.3909C>G						ENSP00000003084.6:p.(Asn1303Lys)		NC_000007.14:g.117652877C>G						7	117652877	.	C	G	CFTR	HGNC:1884	CFTR-201
ENST00000003084.11:c.3846G>A		MANE	ENST00000003084.11:c.3846G>A						ENSP00000003084.6:p.(Trp1282Ter)		NC_000007.14:g.117642566G>A						7	117642566	.	G	A	CFTR	HGNC:1884	CFTR-201
ENST00000003084.11:c.1657C>T		MANE	ENST00000003084.11:c.1657C>T						ENSP00000003084.6:p.(Arg553Ter)		NC_000007.14:g.117587811C>T						7	117587811	.	C	T	CFTR	HGNC:1884	CFTR-201
ENST00000003084.11:c.489+1G>T		MANE	ENST00000003084.11:c.489+1G>T	NC_000007.14(ENST00000003084.11):c.489+1G>T					ENSP00000003084.6:p.?		NC_000007.14:g.117531115G>T						7	117531115	.	G	T	CFTR	HGNC:1884	CFTR-201
ENST00000003084.11:c.1585-1G>A		MANE	ENST00000003084.11:c.1585-1G>A	NC_000007.14(ENST00000003084.11):c.1585-1G>A					ENSP00000003084.6:p.?		NC_000007.14:g.117587738G>A						7	117587738	.	G	A	CFTR	HGNC:1884	CFTR-201
ENST00000003084.11:c.3718-2477C>T		MANE	ENST00000003084.11:c.3718-2477C>T	NC_000007.14(ENST00000003084.11):c.3718-2477C>T					ENSP00000003084.6:p.?		NC_000007.14:g.117639961C>T						7	117639961	.	C	T	CFTR	HGNC:1884	CFTR-201
ENST00000003084.11:c.2657+5G>A		MANE	ENST00000003084.11:c.2657+5G>A	NC_000007.14(ENST00000003084.11):c.2657+5G>A					ENSP00000003084.6:p.?		NC_000007.14:g.117602868G>A						7	117602868	.	G	A	CFTR	HGNC:1884	CFTR-201
ENST00000003084.11:c.1519_1521del		MANE	ENST00000003084.11:c.1519_1521del						ENSP00000003084.6:p.(Ile507del)		NC_000007.14:g.117559590_117559592del						7	117559586	.	TATC	T	CFTR	HGNC:1884	CFTR-201
ENST00000003084.11:c.3484C>T		MANE	ENST00000003084.11:c.3484C>T						ENSP00000003084.6:p.(Arg1162Ter)		NC_000007.14:g.117627537C>T						7	117627537	.	C	T	CFTR	HGNC:1884	CFTR-201
ENST00000003084.11:c.254G>A		MANE	ENST00000003084.11:c.254G>A						ENSP00000003084.6:p.(Gly85Glu)		NC_000007.14:g.117509123G>A						7	117509123	.	G	A	CFTR	HGNC:1884	CFTR-201
ENST00000003084.11:c.2051_2052delinsG		MANE	ENST00000003084.11:c.2051_2052delinsG						ENSP00000003084.6:p.(Lys684SerfsTer38)		NC_000007.14:g.117592218_117592219delinsG						7	117592218	.	AA	G	CFTR	HGNC:1884	CFTR-201
ENST00000003084.11:c.3528del		MANE	ENST00000003084.11:c.3528del						ENSP00000003084.6:p.(Lys1177SerfsTer15)		NC_000007.14:g.117627581del						7	117627579	.	AC	A	CFTR	HGNC:1884	CFTR-201
ENST00000003084.11:c.1040G>C		MANE	ENST00000003084.11:c.1040G>C						ENSP00000003084.6:p.(Arg347Pro)		NC_000007.14:g.117540270G>C						7	117540270	.	G	C	CFTR	HGNC:1884	CFTR-201
ENST00000003084.11:c.2988+1G>A		MANE	ENST00000003084.11:c.2988+1G>A	NC_000007.14(ENST00000003084.11):c.2988+1G>A					ENSP00000003084.6:p.?		NC_000007.14:g.117606754G>A						7	117606754	.	G	A	CFTR	HGNC:1884	CFTR-201
ENST00000003084.11:c.1364C>A		MANE	ENST00000003084.11:c.1364C>A						ENSP00000003084.6:p.(Ala455Glu)		NC_000007.14:g.117548795C>A						7	117548795	.	C	A	CFTR	HGNC:1884	CFTR-201
ENST00000003084.11:c.3140-26A>G		MANE	ENST00000003084.11:c.3140-26A>G	NC_000007.14(ENST00000003084.11):c.3140-26A>G					ENSP00000003084.6:p.?		NC_000007.14:g.117611555A>G						7	117611555	.	A	G	CFTR	HGNC:1884	CFTR-201
ENST00000003084.11:c.1000C>T		MANE	ENST00000003084.11:c.1000C>T						ENSP00000003084.6:p.(Arg334Trp)		NC_000007.14:g.117540230C>T						7	117540230	.	C	T	CFTR	HGNC:1884	CFTR-201
ENST00000003084.11:c.1766+1G>A		MANE	ENST00000003084.11:c.1766+1G>A	NC_000007.14(ENST00000003084.11):c.1766+1G>A					ENSP00000003084.6:p.?		NC_000007.14:g.117590440G>A						7	117590440	.	G	A	CFTR	HGNC:1884	CFTR-201
ENST00000003084.11:c.1679G>C		MANE	ENST00000003084.11:c.1679G>C						ENSP00000003084.6:p.(Arg560Thr)		NC_000007.14:g.117587833G>C						7	117587833	.	G	C	CFTR	HGNC:1884	CFTR-201
ENST00000003084.11:c.617T>G		MANE	ENST00000003084.11:c.617T>G						ENSP00000003084.6:p.(Leu206Trp)		NC_000007.14:g.117535285T>G						7	117535285	.	T	G	CFTR	HGNC:1884	CFTR-201
ENST00000003084.11:c.2052dup		MANE	ENST00000003084.11:c.2052dup						ENSP00000003084.6:p.(Gln685ThrfsTer4)		NC_000007.14:g.117592219dup						7	117592212	.	C	CA	CFTR	HGNC:1884	CFTR-201
ENST00000003084.11:c.262_263del		MANE	ENST00000003084.11:c.262_263del						ENSP00000003084.6:p.(Leu88IlefsTer22)		NC_000007.14:g.117509131_117509132del						7	117509127	.	CTT	C	CFTR	HGNC:1884	CFTR-201
ENST00000003084.11:c.178G>T		MANE	ENST00000003084.11:c.178G>T						ENSP00000003084.6:p.(Glu60Ter)		NC_000007.14:g.117509047G>T						7	117509047	.	G	T	CFTR	HGNC:1884	CFTR-201
ENST00000003084.11:c.1477C>T		MANE	ENST00000003084.11:c.1477C>T						ENSP00000003084.6:p.(Gln493Ter)		NC_000007.14:g.117559548C>T						7	117559548	.	C	T	CFTR	HGNC:1884	CFTR-201
ENST00000003084.11:c.579+1G>T		MANE	ENST00000003084.11:c.579+1G>T	NC_000007.14(ENST00000003084.11):c.579+1G>T					ENSP00000003084.6:p.?		NC_000007.14:g.117534366G>T						7	117534366	.	G	T	CFTR	HGNC:1884	CFTR-201
ENST00000003084.11:c.2052del		MANE	ENST00000003084.11:c.2052del						ENSP00000003084.6:p.(Lys684AsnfsTer38)		NC_000007.14:g.117592219del						7	117592212	.	CA	C	CFTR	HGNC:1884	CFTR-201
ENST00000003084.11:c.200C>T		MANE	ENST00000003084.11:c.200C>T						ENSP00000003084.6:p.(Pro67Leu)		NC_000007.14:g.117509069C>T						7	117509069	.	C	T	CFTR	HGNC:1884	CFTR-201
ENST00000003084.11:c.3302T>A		MANE	ENST00000003084.11:c.3302T>A						ENSP00000003084.6:p.(Met1101Lys)		NC_000007.14:g.117611743T>A						7	117611743	.	T	A	CFTR	HGNC:1884	CFTR-201
ENST00000003084.11:c.3276C>A		MANE	ENST00000003084.11:c.3276C>A						ENSP00000003084.6:p.(Tyr1092Ter)		NC_000007.14:g.117611717C>A						7	117611717	.	C	A	CFTR	HGNC:1884	CFTR-201
ENST00000003084.11:c.3276C>G		MANE	ENST00000003084.11:c.3276C>G						ENSP00000003084.6:p.(Tyr1092Ter)		NC_000007.14:g.117611717C>G						7	117611717	.	C	G	CFTR	HGNC:1884	CFTR-201
ENST00000003084.11:c.3196C>T		MANE	ENST00000003084.11:c.3196C>T						ENSP00000003084.6:p.(Arg1066Cys)		NC_000007.14:g.117611637C>T						7	117611637	.	C	T	CFTR	HGNC:1884	CFTR-201
ENST00000003084.11:c.1021_1022dup		MANE	ENST00000003084.11:c.1021_1022dup						ENSP00000003084.6:p.(Phe342HisfsTer28)		NC_000007.14:g.117540251_117540252dup						7	117540248	.	A	ATC	CFTR	HGNC:1884	CFTR-201
ENST00000003084.11:c.3773dup		MANE	ENST00000003084.11:c.3773dup						ENSP00000003084.6:p.(Leu1258PhefsTer7)		NC_000007.14:g.117642493dup						7	117642487	.	C	CT	CFTR	HGNC:1884	CFTR-201
ENST00000003084.11:c.1646G>A		MANE	ENST00000003084.11:c.1646G>A						ENSP00000003084.6:p.(Ser549Asn)		NC_000007.14:g.117587800G>A						7	117587800	.	G	A	CFTR	HGNC:1884	CFTR-201
ENST00000003084.11:c.1040G>A		MANE	ENST00000003084.11:c.1040G>A						ENSP00000003084.6:p.(Arg347His)		NC_000007.14:g.117540270G>A						7	117540270	.	G	A	CFTR	HGNC:1884	CFTR-201
ENST00000003084.11:c.948del		MANE	ENST00000003084.11:c.948del						ENSP00000003084.6:p.(Phe316LeufsTer12)		NC_000007.14:g.117540178del						7	117540175	.	CT	C	CFTR	HGNC:1884	CFTR-201
ENST00000003084.11:c.3472C>T		MANE	ENST00000003084.11:c.3472C>T						ENSP00000003084.6:p.(Arg1158Ter)		NC_000007.14:g.117627525C>T						7	117627525	.	C	T	CFTR	HGNC:1884	CFTR-201
ENST00000003084.11:c.2834C>T		MANE	ENST00000003084.11:c.2834C>T						ENSP00000003084.6:p.(Ser945Leu)		NC_000007.14:g.117603708C>T						7	117603708	.	C	T	CFTR	HGNC:1884	CFTR-201
ENST00000003084.11:c.1558G>T		MANE	ENST00000003084.11:c.1558G>T						ENSP00000003084.6:p.(Val520Phe)		NC_000007.14:g.117559629G>T						7	117559629	.	G	T	CFTR	HGNC:1884	CFTR-201
ENST00000003084.11:c.349C>T		MANE	ENST00000003084.11:c.349C>T						ENSP00000003084.6:p.(Arg117Cys)		NC_000007.14:g.117530974C>T						7	117530974	.	C	T	CFTR	HGNC:1884	CFTR-201
ENST00000003084.11:c.1545_1546del		MANE	ENST00000003084.11:c.1545_1546del						ENSP00000003084.6:p.(Tyr515Ter)		NC_000007.14:g.117559616_117559617del						7	117559612	.	AAT	A	CFTR	HGNC:1884	CFTR-201
ENST00000003084.11:c.3752G>A		MANE	ENST00000003084.11:c.3752G>A						ENSP00000003084.6:p.(Ser1251Asn)		NC_000007.14:g.117642472G>A						7	117642472	.	G	A	CFTR	HGNC:1884	CFTR-201
ENST00000003084.11:c.1753G>T		MANE	ENST00000003084.11:c.1753G>T						ENSP00000003084.6:p.(Glu585Ter)		NC_000007.14:g.117590426G>T						7	117590426	.	G	T	CFTR	HGNC:1884	CFTR-201
ENST00000003084.11:c.3731G>A		MANE	ENST00000003084.11:c.3731G>A						ENSP00000003084.6:p.(Gly1244Glu)		NC_000007.14:g.117642451G>A						7	117642451	.	G	A	CFTR	HGNC:1884	CFTR-201
ENST00000003084.11:c.1055G>A		MANE	ENST00000003084.11:c.1055G>A						ENSP00000003084.6:p.(Arg352Gln)		NC_000007.14:g.117540285G>A						7	117540285	.	G	A	CFTR	HGNC:1884	CFTR-201
ENST00000003084.11:c.3197G>A		MANE	ENST00000003084.11:c.3197G>A						ENSP00000003084.6:p.(Arg1066His)		NC_000007.14:g.117611638G>A						7	117611638	.	G	A	CFTR	HGNC:1884	CFTR-201
ENST00000003084.11:c.3889dup		MANE	ENST00000003084.11:c.3889dup						ENSP00000003084.6:p.(Ser1297PhefsTer5)		NC_000007.14:g.117652857dup						7	117652851	.	A	AT	CFTR	HGNC:1884	CFTR-201
ENST00000003084.11:c.2012del		MANE	ENST00000003084.11:c.2012del						ENSP00000003084.6:p.(Leu671Ter)		NC_000007.14:g.117592179del						7	117592177	.	AT	A	CFTR	HGNC:1884	CFTR-201
ENST00000003084.11:c.3230T>C		MANE	ENST00000003084.11:c.3230T>C						ENSP00000003084.6:p.(Leu1077Pro)		NC_000007.14:g.117611671T>C						7	117611671	.	T	C	CFTR	HGNC:1884	CFTR-201
ENST00000003084.11:c.1645A>C		MANE	ENST00000003084.11:c.1645A>C						ENSP00000003084.6:p.(Ser549Arg)		NC_000007.14:g.117587799A>C						7	117587799	.	A	C	CFTR	HGNC:1884	CFTR-201
ENST00000003084.11:c.1647T>G		MANE	ENST00000003084.11:c.1647T>G						ENSP00000003084.6:p.(Ser549Arg)		NC_000007.14:g.117587801T>G						7	117587801	.	T	G	CFTR	HGNC:1884	CFTR-201
ENST00000003084.11:c.1647T>A		MANE	ENST00000003084.11:c.1647T>A						ENSP00000003084.6:p.(Ser549Arg)		NC_000007.14:g.117587801T>A						7	117587801	.	T	A	CFTR	HGNC:1884	CFTR-201
ENST00000003084.11:c.223C>T		MANE	ENST00000003084.11:c.223C>T						ENSP00000003084.6:p.(Arg75Ter)		NC_000007.14:g.117509092C>T						7	117509092	.	C	T	CFTR	HGNC:1884	CFTR-201
ENST00000003084.11:c.1675G>A		MANE	ENST00000003084.11:c.1675G>A						ENSP00000003084.6:p.(Ala559Thr)		NC_000007.14:g.117587829G>A						7	117587829	.	G	A	CFTR	HGNC:1884	CFTR-201
ENST00000003084.11:c.3744del		MANE	ENST00000003084.11:c.3744del						ENSP00000003084.6:p.(Lys1250ArgfsTer9)		NC_000007.14:g.117642464del						7	117642463	.	CA	C	CFTR	HGNC:1884	CFTR-201
ENST00000003084.11:c.366T>A		MANE	ENST00000003084.11:c.366T>A						ENSP00000003084.6:p.(Tyr122Ter)		NC_000007.14:g.117530991T>A						7	117530991	.	T	A	CFTR	HGNC:1884	CFTR-201
ENST00000003084.11:c.532G>A		MANE	ENST00000003084.11:c.532G>A						ENSP00000003084.6:p.(Gly178Arg)		NC_000007.14:g.117534318G>A						7	117534318	.	G	A	CFTR	HGNC:1884	CFTR-201
ENST00000003084.11:c.2490+1G>A		MANE	ENST00000003084.11:c.2490+1G>A	NC_000007.14(ENST00000003084.11):c.2490+1G>A					ENSP00000003084.6:p.?		NC_000007.14:g.117592658G>A						7	117592658	.	G	A	CFTR	HGNC:1884	CFTR-201
ENST00000003084.11:c.2988G>A		MANE	ENST00000003084.11:c.2988G>A						ENSP00000003084.6:p.(Gln996=)		NC_000007.14:g.117606753G>A						7	117606753	.	G	A	CFTR	HGNC:1884	CFTR-201
ENST00000003084.11:c.1680-886A>G		MANE	ENST00000003084.11:c.1680-886A>G	NC_000007.14(ENST00000003084.11):c.1680-886A>G					ENSP00000003084.6:p.?		NC_000007.14:g.117589467A>G						7	117589467	.	A	G	CFTR	HGNC:1884	CFTR-201
ENST00000003084.11:c.3067_3072del		MANE	ENST00000003084.11:c.3067_3072del						ENSP00000003084.6:p.(Ile1023_Val1024del)		NC_000007.14:g.117610597_117610602del						7	117610592	.	CAGTGAT	C	CFTR	HGNC:1884	CFTR-201
ENST00000003084.11:c.1393-1G>A		MANE	ENST00000003084.11:c.1393-1G>A	NC_000007.14(ENST00000003084.11):c.1393-1G>A					ENSP00000003084.6:p.?		NC_000007.14:g.117559463G>A						7	117559463	.	G	A	CFTR	HGNC:1884	CFTR-201
ENST00000003084.11:c.658C>T		MANE	ENST00000003084.11:c.658C>T						ENSP00000003084.6:p.(Gln220Ter)		NC_000007.14:g.117535326C>T						7	117535326	.	C	T	CFTR	HGNC:1884	CFTR-201
ENST00000003084.11:c.3266G>A		MANE	ENST00000003084.11:c.3266G>A						ENSP00000003084.6:p.(Trp1089Ter)		NC_000007.14:g.117611707G>A						7	117611707	.	G	A	CFTR	HGNC:1884	CFTR-201
ENST00000003084.11:c.328G>C		MANE	ENST00000003084.11:c.328G>C						ENSP00000003084.6:p.(Asp110His)		NC_000007.14:g.117530953G>C						7	117530953	.	G	C	CFTR	HGNC:1884	CFTR-201
ENST00000003084.11:c.4251del		MANE	ENST00000003084.11:c.4251del						ENSP00000003084.6:p.(Glu1418ArgfsTer14)		NC_000007.14:g.117666916del						7	117666914	.	GA	G	CFTR	HGNC:1884	CFTR-201
ENST00000003084.11:c.2125C>T		MANE	ENST00000003084.11:c.2125C>T						ENSP00000003084.6:p.(Arg709Ter)		NC_000007.14:g.117592292C>T						7	117592292	.	C	T	CFTR	HGNC:1884	CFTR-201
ENST00000003084.11:c.579+3A>G		MANE	ENST00000003084.11:c.579+3A>G	NC_000007.14(ENST00000003084.11):c.579+3A>G					ENSP00000003084.6:p.?		NC_000007.14:g.117534368A>G						7	117534368	.	A	G	CFTR	HGNC:1884	CFTR-201
ENST00000003084.11:c.2175dup		MANE	ENST00000003084.11:c.2175dup						ENSP00000003084.6:p.(Glu726ArgfsTer4)		NC_000007.14:g.117592342dup						7	117592340	.	G	GA	CFTR	HGNC:1884	CFTR-201
ENST00000003084.11:c.579+5G>A		MANE	ENST00000003084.11:c.579+5G>A	NC_000007.14(ENST00000003084.11):c.579+5G>A					ENSP00000003084.6:p.?		NC_000007.14:g.117534370G>A						7	117534370	.	G	A	CFTR	HGNC:1884	CFTR-201
ENST00000003084.11:c.1466C>A		MANE	ENST00000003084.11:c.1466C>A						ENSP00000003084.6:p.(Ser489Ter)		NC_000007.14:g.117559537C>A						7	117559537	.	C	A	CFTR	HGNC:1884	CFTR-201
ENST00000003084.11:c.2537G>A		MANE	ENST00000003084.11:c.2537G>A						ENSP00000003084.6:p.(Trp846Ter)		NC_000007.14:g.117594976G>A						7	117594976	.	G	A	CFTR	HGNC:1884	CFTR-201
ENST00000003084.11:c.2538G>A		MANE	ENST00000003084.11:c.2538G>A						ENSP00000003084.6:p.(Trp846Ter)		NC_000007.14:g.117594977G>A						7	117594977	.	G	A	CFTR	HGNC:1884	CFTR-201
ENST00000003084.11:c.1007T>A		MANE	ENST00000003084.11:c.1007T>A						ENSP00000003084.6:p.(Ile336Lys)		NC_000007.14:g.117540237T>A						7	117540237	.	T	A	CFTR	HGNC:1884	CFTR-201
ENST00000003084.11:c.1013C>T		MANE	ENST00000003084.11:c.1013C>T						ENSP00000003084.6:p.(Thr338Ile)		NC_000007.14:g.117540243C>T						7	117540243	.	C	T	CFTR	HGNC:1884	CFTR-201
ENST00000003084.11:c.1327_1330dup		MANE	ENST00000003084.11:c.1327_1330dup						ENSP00000003084.6:p.(Ile444ArgfsTer3)		NC_000007.14:g.117548758_117548761dup						7	117548756	.	A	AAGAT	CFTR	HGNC:1884	CFTR-201
ENST00000003084.11:c.2128A>T		MANE	ENST00000003084.11:c.2128A>T						ENSP00000003084.6:p.(Lys710Ter)		NC_000007.14:g.117592295A>T						7	117592295	.	A	T	CFTR	HGNC:1884	CFTR-201
ENST00000003084.11:c.274G>A		MANE	ENST00000003084.11:c.274G>A						ENSP00000003084.6:p.(Glu92Lys)		NC_000007.14:g.117530899G>A						7	117530899	.	G	A	CFTR	HGNC:1884	CFTR-201
ENST00000003084.11:c.115C>T		MANE	ENST00000003084.11:c.115C>T						ENSP00000003084.6:p.(Gln39Ter)		NC_000007.14:g.117504314C>T						7	117504314	.	C	T	CFTR	HGNC:1884	CFTR-201
ENST00000003084.11:c.2668C>T		MANE	ENST00000003084.11:c.2668C>T						ENSP00000003084.6:p.(Gln890Ter)		NC_000007.14:g.117603542C>T						7	117603542	.	C	T	CFTR	HGNC:1884	CFTR-201
ENST00000003084.11:c.1397C>A		MANE	ENST00000003084.11:c.1397C>A						ENSP00000003084.6:p.(Ser466Ter)		NC_000007.14:g.117559468C>A						7	117559468	.	C	A	CFTR	HGNC:1884	CFTR-201
ENST00000003084.11:c.1397C>G		MANE	ENST00000003084.11:c.1397C>G						ENSP00000003084.6:p.(Ser466Ter)		NC_000007.14:g.117559468C>G						7	117559468	.	C	G	CFTR	HGNC:1884	CFTR-201
ENST00000003084.11:c.1705T>G		MANE	ENST00000003084.11:c.1705T>G						ENSP00000003084.6:p.(Tyr569Asp)		NC_000007.14:g.117590378T>G						7	117590378	.	T	G	CFTR	HGNC:1884	CFTR-201
ENST00000003084.11:c.3194T>C		MANE	ENST00000003084.11:c.3194T>C						ENSP00000003084.6:p.(Leu1065Pro)		NC_000007.14:g.117611635T>C						7	117611635	.	T	C	CFTR	HGNC:1884	CFTR-201
ENST00000003084.11:c.580-1G>T		MANE	ENST00000003084.11:c.580-1G>T	NC_000007.14(ENST00000003084.11):c.580-1G>T					ENSP00000003084.6:p.?		NC_000007.14:g.117535247G>T						7	117535247	.	G	T	CFTR	HGNC:1884	CFTR-201
ENST00000003084.11:c.695T>A		MANE	ENST00000003084.11:c.695T>A						ENSP00000003084.6:p.(Val232Asp)		NC_000007.14:g.117535363T>A						7	117535363	.	T	A	CFTR	HGNC:1884	CFTR-201
ENST00000003084.11:c.2215del		MANE	ENST00000003084.11:c.2215del						ENSP00000003084.6:p.(Val739TyrfsTer16)		NC_000007.14:g.117592382del						7	117592381	.	AG	A	CFTR	HGNC:1884	CFTR-201
ENST00000003084.11:c.274-1G>A		MANE	ENST00000003084.11:c.274-1G>A	NC_000007.14(ENST00000003084.11):c.274-1G>A					ENSP00000003084.6:p.?		NC_000007.14:g.117530898G>A						7	117530898	.	G	A	CFTR	HGNC:1884	CFTR-201
ENST00000003084.11:c.2875del		MANE	ENST00000003084.11:c.2875del						ENSP00000003084.6:p.(Ala959HisfsTer9)		NC_000007.14:g.117603749del						7	117603748	.	AG	A	CFTR	HGNC:1884	CFTR-201
ENST00000003084.11:c.273+1G>A		MANE	ENST00000003084.11:c.273+1G>A	NC_000007.14(ENST00000003084.11):c.273+1G>A					ENSP00000003084.6:p.?		NC_000007.14:g.117509143G>A						7	117509143	.	G	A	CFTR	HGNC:1884	CFTR-201
ENST00000003084.11:c.1400T>C		MANE	ENST00000003084.11:c.1400T>C						ENSP00000003084.6:p.(Leu467Pro)		NC_000007.14:g.117559471T>C						7	117559471	.	T	C	CFTR	HGNC:1884	CFTR-201
ENST00000003084.11:c.274G>T		MANE	ENST00000003084.11:c.274G>T						ENSP00000003084.6:p.(Glu92Ter)		NC_000007.14:g.117530899G>T						7	117530899	.	G	T	CFTR	HGNC:1884	CFTR-201
ENST00000003084.11:c.1654C>T		MANE	ENST00000003084.11:c.1654C>T						ENSP00000003084.6:p.(Gln552Ter)		NC_000007.14:g.117587808C>T						7	117587808	.	C	T	CFTR	HGNC:1884	CFTR-201
ENST00000003084.11:c.653T>A		MANE	ENST00000003084.11:c.653T>A						ENSP00000003084.6:p.(Leu218Ter)		NC_000007.14:g.117535321T>A						7	117535321	.	T	A	CFTR	HGNC:1884	CFTR-201
ENST00000003084.11:c.2583del		MANE	ENST00000003084.11:c.2583del						ENSP00000003084.6:p.(Phe861LeufsTer3)		NC_000007.14:g.117595022del						7	117595017	.	AT	A	CFTR	HGNC:1884	CFTR-201
ENST00000003084.11:c.1673T>C		MANE	ENST00000003084.11:c.1673T>C						ENSP00000003084.6:p.(Leu558Ser)		NC_000007.14:g.117587827T>C						7	117587827	.	T	C	CFTR	HGNC:1884	CFTR-201
ENST00000003084.11:c.1687T>A		MANE	ENST00000003084.11:c.1687T>A						ENSP00000003084.6:p.(Tyr563Asn)		NC_000007.14:g.117590360T>A						7	117590360	.	T	A	CFTR	HGNC:1884	CFTR-201
ENST00000003084.11:c.2195T>G		MANE	ENST00000003084.11:c.2195T>G						ENSP00000003084.6:p.(Leu732Ter)		NC_000007.14:g.117592362T>G						7	117592362	.	T	G	CFTR	HGNC:1884	CFTR-201
ENST00000003084.11:c.3700A>G		MANE	ENST00000003084.11:c.3700A>G						ENSP00000003084.6:p.(Ile1234Val)		NC_000007.14:g.117627753A>G						7	117627753	.	A	G	CFTR	HGNC:1884	CFTR-201
ENST00000003084.11:c.613C>T		MANE	ENST00000003084.11:c.613C>T						ENSP00000003084.6:p.(Pro205Ser)		NC_000007.14:g.117535281C>T						7	117535281	.	C	T	CFTR	HGNC:1884	CFTR-201
ENST00000003084.11:c.1680-1G>A		MANE	ENST00000003084.11:c.1680-1G>A	NC_000007.14(ENST00000003084.11):c.1680-1G>A					ENSP00000003084.6:p.?		NC_000007.14:g.117590352G>A						7	117590352	.	G	A	CFTR	HGNC:1884	CFTR-201
ENST00000003084.11:c.2353C>T		MANE	ENST00000003084.11:c.2353C>T						ENSP00000003084.6:p.(Arg785Ter)		NC_000007.14:g.117592520C>T						7	117592520	.	C	T	CFTR	HGNC:1884	CFTR-201
ENST00000003084.11:c.2290C>T		MANE	ENST00000003084.11:c.2290C>T						ENSP00000003084.6:p.(Arg764Ter)		NC_000007.14:g.117592457C>T						7	117592457	.	C	T	CFTR	HGNC:1884	CFTR-201
ENST00000003084.11:c.2780T>C		MANE	ENST00000003084.11:c.2780T>C						ENSP00000003084.6:p.(Leu927Pro)		NC_000007.14:g.117603654T>C						7	117603654	.	T	C	CFTR	HGNC:1884	CFTR-201
ENST00000003084.11:c.2491G>T		MANE	ENST00000003084.11:c.2491G>T						ENSP00000003084.6:p.(Glu831Ter)		NC_000007.14:g.117594930G>T						7	117594930	.	G	T	CFTR	HGNC:1884	CFTR-201
ENST00000003084.11:c.3937C>T		MANE	ENST00000003084.11:c.3937C>T						ENSP00000003084.6:p.(Gln1313Ter)		NC_000007.14:g.117652905C>T						7	117652905	.	C	T	CFTR	HGNC:1884	CFTR-201
ENST00000003084.11:c.3611G>A		MANE	ENST00000003084.11:c.3611G>A						ENSP00000003084.6:p.(Trp1204Ter)		NC_000007.14:g.117627664G>A						7	117627664	.	G	A	CFTR	HGNC:1884	CFTR-201
ENST00000003084.11:c.3612G>A		MANE	ENST00000003084.11:c.3612G>A						ENSP00000003084.6:p.(Trp1204Ter)		NC_000007.14:g.117627665G>A						7	117627665	.	G	A	CFTR	HGNC:1884	CFTR-201
ENST00000003084.11:c.680T>G		MANE	ENST00000003084.11:c.680T>G						ENSP00000003084.6:p.(Leu227Arg)		NC_000007.14:g.117535348T>G						7	117535348	.	T	G	CFTR	HGNC:1884	CFTR-201
ENST00000003084.11:c.1116+1G>A		MANE	ENST00000003084.11:c.1116+1G>A	NC_000007.14(ENST00000003084.11):c.1116+1G>A					ENSP00000003084.6:p.?		NC_000007.14:g.117540347G>A						7	117540347	.	G	A	CFTR	HGNC:1884	CFTR-201
ENST00000003084.11:c.1973_1985delinsAGAAA		MANE	ENST00000003084.11:c.1973_1985delinsAGAAA						ENSP00000003084.6:p.(Arg658LysfsTer4)		NC_000007.14:g.117592140_117592152delinsAGAAA						7	117592140	.	GAAATTCAATCCT	AGAAA	CFTR	HGNC:1884	CFTR-201
ENST00000003084.11:c.1367T>C		MANE	ENST00000003084.11:c.1367T>C						ENSP00000003084.6:p.(Val456Ala)		NC_000007.14:g.117548798T>C						7	117548798	.	T	C	CFTR	HGNC:1884	CFTR-201
ENST00000003084.11:c.1585-8G>A		MANE	ENST00000003084.11:c.1585-8G>A	NC_000007.14(ENST00000003084.11):c.1585-8G>A					ENSP00000003084.6:p.?		NC_000007.14:g.117587731G>A						7	117587731	.	G	A	CFTR	HGNC:1884	CFTR-201
ENST00000003084.11:c.1766+3A>G		MANE	ENST00000003084.11:c.1766+3A>G	NC_000007.14(ENST00000003084.11):c.1766+3A>G					ENSP00000003084.6:p.?		NC_000007.14:g.117590442A>G						7	117590442	.	A	G	CFTR	HGNC:1884	CFTR-201
ENST00000003084.11:c.2551C>T		MANE	ENST00000003084.11:c.2551C>T						ENSP00000003084.6:p.(Arg851Ter)		NC_000007.14:g.117594990C>T						7	117594990	.	C	T	CFTR	HGNC:1884	CFTR-201
ENST00000003084.11:c.442del		MANE	ENST00000003084.11:c.442del						ENSP00000003084.6:p.(Ile148LeufsTer5)		NC_000007.14:g.117531067del						7	117531066	.	CA	C	CFTR	HGNC:1884	CFTR-201
ENST00000003084.11:c.1006_1007insG		MANE	ENST00000003084.11:c.1006_1007insG						ENSP00000003084.6:p.(Ile336SerfsTer28)		NC_000007.14:g.117540236_117540237insG						7	117540236	.	A	AG	CFTR	HGNC:1884	CFTR-201
ENST00000003084.11:c.1680-877G>T		MANE	ENST00000003084.11:c.1680-877G>T	NC_000007.14(ENST00000003084.11):c.1680-877G>T					ENSP00000003084.6:p.?		NC_000007.14:g.117589476G>T						7	117589476	.	G	T	CFTR	HGNC:1884	CFTR-201
ENST00000003084.11:c.1A>G		MANE	ENST00000003084.11:c.1A>G						ENSP00000003084.6:p.(Met1?)		NC_000007.14:g.117480095A>G						7	117480095	.	A	G	CFTR	HGNC:1884	CFTR-201
ENST00000003084.11:c.1340del		MANE	ENST00000003084.11:c.1340del						ENSP00000003084.6:p.(Lys447ArgfsTer2)		NC_000007.14:g.117548771del						7	117548769	.	CA	C	CFTR	HGNC:1884	CFTR-201
ENST00000003084.11:c.1721C>A		MANE	ENST00000003084.11:c.1721C>A						ENSP00000003084.6:p.(Pro574His)		NC_000007.14:g.117590394C>A						7	117590394	.	C	A	CFTR	HGNC:1884	CFTR-201
ENST00000003084.11:c.325_327delinsG		MANE	ENST00000003084.11:c.325_327delinsG						ENSP00000003084.6:p.(Tyr109GlyfsTer4)		NC_000007.14:g.117530950_117530952delinsG						7	117530950	.	TAT	G	CFTR	HGNC:1884	CFTR-201
ENST00000003084.11:c.1475C>T		MANE	ENST00000003084.11:c.1475C>T						ENSP00000003084.6:p.(Ser492Phe)		NC_000007.14:g.117559546C>T						7	117559546	.	C	T	CFTR	HGNC:1884	CFTR-201
ENST00000003084.11:c.1820_1903del		MANE	ENST00000003084.11:c.1820_1903del						ENSP00000003084.6:p.(Met607_Gln634del)		NC_000007.14:g.117591987_117592070del						7	117591983	.	AAAATGGAACATTTAAAGAAAGCTGACAAAATATTAATTTTGCATGAAGGTAGCAGCTATTTTTATGGGACATTTTCAGAACTCC	A	CFTR	HGNC:1884	CFTR-201
ENST00000003084.11:c.3761T>G		MANE	ENST00000003084.11:c.3761T>G						ENSP00000003084.6:p.(Leu1254Ter)		NC_000007.14:g.117642481T>G						7	117642481	.	T	G	CFTR	HGNC:1884	CFTR-201
ENST00000003084.11:c.531del		MANE	ENST00000003084.11:c.531del						ENSP00000003084.6:p.(Ile177MetfsTer12)		NC_000007.14:g.117534317del						7	117534315	.	AT	A	CFTR	HGNC:1884	CFTR-201
ENST00000003084.11:c.1021T>C		MANE	ENST00000003084.11:c.1021T>C						ENSP00000003084.6:p.(Ser341Pro)		NC_000007.14:g.117540251T>C						7	117540251	.	T	C	CFTR	HGNC:1884	CFTR-201
ENST00000003084.11:c.1923_1931delinsA		MANE	ENST00000003084.11:c.1923_1931delinsA						ENSP00000003084.6:p.(Ser641ArgfsTer5)		NC_000007.14:g.117592090_117592098delinsA						7	117592090	.	CTCAAAACT	A	CFTR	HGNC:1884	CFTR-201
ENST00000003084.11:c.2453del		MANE	ENST00000003084.11:c.2453del						ENSP00000003084.6:p.(Leu818TrpfsTer3)		NC_000007.14:g.117592620del						7	117592618	.	CT	C	CFTR	HGNC:1884	CFTR-201
ENST00000003084.11:c.292C>T		MANE	ENST00000003084.11:c.292C>T						ENSP00000003084.6:p.(Gln98Ter)		NC_000007.14:g.117530917C>T						7	117530917	.	C	T	CFTR	HGNC:1884	CFTR-201
ENST00000003084.11:c.3181G>C		MANE	ENST00000003084.11:c.3181G>C						ENSP00000003084.6:p.(Gly1061Arg)		NC_000007.14:g.117611622G>C						7	117611622	.	G	C	CFTR	HGNC:1884	CFTR-201
ENST00000003084.11:c.3310G>T		MANE	ENST00000003084.11:c.3310G>T						ENSP00000003084.6:p.(Glu1104Ter)		NC_000007.14:g.117611751G>T						7	117611751	.	G	T	CFTR	HGNC:1884	CFTR-201
ENST00000003084.11:c.988G>T		MANE	ENST00000003084.11:c.988G>T						ENSP00000003084.6:p.(Gly330Ter)		NC_000007.14:g.117540218G>T						7	117540218	.	G	T	CFTR	HGNC:1884	CFTR-201
ENST00000003084.11:c.1075_1079delCAAACinsAAAAA		MANE	ENST00000003084.11:c.1075_1079delinsAAAAA						ENSP00000003084.6:p.(Gln359_Thr360delinsLysLys)		NC_000007.14:g.117540305_117540309delinsAAAAA						7	117540305	.	CAAAC	AAAAA	CFTR	HGNC:1884	CFTR-201
ENST00000003084.11:c.4046G>A		MANE	ENST00000003084.11:c.4046G>A						ENSP00000003084.6:p.(Gly1349Asp)		NC_000007.14:g.117664770G>A						7	117664770	.	G	A	CFTR	HGNC:1884	CFTR-201
ENST00000003084.11:c.595C>T		MANE	ENST00000003084.11:c.595C>T						ENSP00000003084.6:p.(His199Tyr)		NC_000007.14:g.117535263C>T						7	117535263	.	C	T	CFTR	HGNC:1884	CFTR-201
ENST00000003084.11:c.1029del		MANE	ENST00000003084.11:c.1029del						ENSP00000003084.6:p.(Cys343Ter)		NC_000007.14:g.117540259del						7	117540258	.	GC	G	CFTR	HGNC:1884	CFTR-201
ENST00000003084.11:c.1477_1478del		MANE	ENST00000003084.11:c.1477_1478del						ENSP00000003084.6:p.(Gln493ValfsTer10)		NC_000007.14:g.117559548_117559549del						7	117559547	.	TCA	T	CFTR	HGNC:1884	CFTR-201
ENST00000003084.11:c.175dup		MANE	ENST00000003084.11:c.175dup						ENSP00000003084.6:p.(Arg59LysfsTer10)		NC_000007.14:g.117509044dup						7	117509043	.	T	TA	CFTR	HGNC:1884	CFTR-201
ENST00000003084.11:c.2464G>T		MANE	ENST00000003084.11:c.2464G>T						ENSP00000003084.6:p.(Glu822Ter)		NC_000007.14:g.117592631G>T						7	117592631	.	G	T	CFTR	HGNC:1884	CFTR-201
ENST00000003084.11:c.3873+1G>A		MANE	ENST00000003084.11:c.3873+1G>A	NC_000007.14(ENST00000003084.11):c.3873+1G>A					ENSP00000003084.6:p.?		NC_000007.14:g.117642594G>A						7	117642594	.	G	A	CFTR	HGNC:1884	CFTR-201
ENST00000003084.11:c.494T>C		MANE	ENST00000003084.11:c.494T>C						ENSP00000003084.6:p.(Leu165Ser)		NC_000007.14:g.117534280T>C						7	117534280	.	T	C	CFTR	HGNC:1884	CFTR-201
ENST00000003084.11:c.803del		MANE	ENST00000003084.11:c.803del						ENSP00000003084.6:p.(Asn268IlefsTer17)		NC_000007.14:g.117536607del						7	117536603	.	GA	G	CFTR	HGNC:1884	CFTR-201
ENST00000003084.11:c.1155_1156dup		MANE	ENST00000003084.11:c.1155_1156dup						ENSP00000003084.6:p.(Asn386IlefsTer3)		NC_000007.14:g.117542054_117542055dup						7	117542050	.	A	AAT	CFTR	HGNC:1884	CFTR-201
ENST00000003084.11:c.2989-1G>A		MANE	ENST00000003084.11:c.2989-1G>A	NC_000007.14(ENST00000003084.11):c.2989-1G>A					ENSP00000003084.6:p.?		NC_000007.14:g.117610518G>A						7	117610518	.	G	A	CFTR	HGNC:1884	CFTR-201
ENST00000003084.11:c.3659del		MANE	ENST00000003084.11:c.3659del						ENSP00000003084.6:p.(Thr1220LysfsTer8)		NC_000007.14:g.117627712del						7	117627711	.	AC	A	CFTR	HGNC:1884	CFTR-201
ENST00000003084.11:c.413_415dup		MANE	ENST00000003084.11:c.413_415dup						ENSP00000003084.6:p.(Leu138dup)		NC_000007.14:g.117531038_117531040dup						7	117531036	.	C	CCTA	CFTR	HGNC:1884	CFTR-201
ENST00000003084.11:c.1130dup		MANE	ENST00000003084.11:c.1130dup						ENSP00000003084.6:p.(Gln378AlafsTer4)		NC_000007.14:g.117542029dup						7	117542025	.	C	CA	CFTR	HGNC:1884	CFTR-201
ENST00000003084.11:c.1651G>A		MANE	ENST00000003084.11:c.1651G>A						ENSP00000003084.6:p.(Gly551Ser)		NC_000007.14:g.117587805G>A						7	117587805	.	G	A	CFTR	HGNC:1884	CFTR-201
ENST00000003084.11:c.1986_1989del		MANE	ENST00000003084.11:c.1986_1989del						ENSP00000003084.6:p.(Thr663ArgfsTer8)		NC_000007.14:g.117592153_117592156del						7	117592150	.	CCTAA	C	CFTR	HGNC:1884	CFTR-201
ENST00000003084.11:c.3587C>G		MANE	ENST00000003084.11:c.3587C>G						ENSP00000003084.6:p.(Ser1196Ter)		NC_000007.14:g.117627640C>G						7	117627640	.	C	G	CFTR	HGNC:1884	CFTR-201
ENST00000003084.11:c.4004T>C		MANE	ENST00000003084.11:c.4004T>C						ENSP00000003084.6:p.(Leu1335Pro)		NC_000007.14:g.117664728T>C						7	117664728	.	T	C	CFTR	HGNC:1884	CFTR-201
ENST00000003084.11:c.4111G>T		MANE	ENST00000003084.11:c.4111G>T						ENSP00000003084.6:p.(Glu1371Ter)		NC_000007.14:g.117664835G>T						7	117664835	.	G	T	CFTR	HGNC:1884	CFTR-201
ENST00000003084.11:c.4077_4080delinsAA		MANE	ENST00000003084.11:c.4077_4080delinsAA						ENSP00000003084.6:p.(Val1360ThrfsTer3)		NC_000007.14:g.117664801_117664804delinsAA						7	117664801	.	TGTT	AA	CFTR	HGNC:1884	CFTR-201
ENST00000003084.11:c.4197_4198del		MANE	ENST00000003084.11:c.4197_4198del						ENSP00000003084.6:p.(Cys1400Ter)		NC_000007.14:g.117665519_117665520del						7	117665515	.	TTC	T	CFTR	HGNC:1884	CFTR-201
ENST00000003084.11:c.577G>T		MANE	ENST00000003084.11:c.577G>T						ENSP00000003084.6:p.(Glu193Ter)		NC_000007.14:g.117534363G>T						7	117534363	.	G	T	CFTR	HGNC:1884	CFTR-201
ENST00000003084.11:c.1679+1G>C		MANE	ENST00000003084.11:c.1679+1G>C	NC_000007.14(ENST00000003084.11):c.1679+1G>C					ENSP00000003084.6:p.?		NC_000007.14:g.117587834G>C						7	117587834	.	G	C	CFTR	HGNC:1884	CFTR-201
ENST00000003084.11:c.1081del		MANE	ENST00000003084.11:c.1081del						ENSP00000003084.6:p.(Trp361GlyfsTer8)		NC_000007.14:g.117540311del						7	117540310	.	AT	A	CFTR	HGNC:1884	CFTR-201
ENST00000003084.11:c.1301C>A		MANE	ENST00000003084.11:c.1301C>A						ENSP00000003084.6:p.(Ser434Ter)		NC_000007.14:g.117548732C>A						7	117548732	.	C	A	CFTR	HGNC:1884	CFTR-201
ENST00000003084.11:c.1301C>G		MANE	ENST00000003084.11:c.1301C>G						ENSP00000003084.6:p.(Ser434Ter)		NC_000007.14:g.117548732C>G						7	117548732	.	C	G	CFTR	HGNC:1884	CFTR-201
ENST00000003084.11:c.1682C>A		MANE	ENST00000003084.11:c.1682C>A						ENSP00000003084.6:p.(Ala561Glu)		NC_000007.14:g.117590355C>A						7	117590355	.	C	A	CFTR	HGNC:1884	CFTR-201
ENST00000003084.11:c.2735C>A		MANE	ENST00000003084.11:c.2735C>A						ENSP00000003084.6:p.(Ser912Ter)		NC_000007.14:g.117603609C>A						7	117603609	.	C	A	CFTR	HGNC:1884	CFTR-201
ENST00000003084.11:c.293A>G		MANE	ENST00000003084.11:c.293A>G						ENSP00000003084.6:p.(Gln98Arg)		NC_000007.14:g.117530918A>G						7	117530918	.	A	G	CFTR	HGNC:1884	CFTR-201
ENST00000003084.11:c.3468G>A		MANE	ENST00000003084.11:c.3468G>A						ENSP00000003084.6:p.(Leu1156=)		NC_000007.14:g.117614713G>A						7	117614713	.	G	A	CFTR	HGNC:1884	CFTR-201
ENST00000003084.11:c.3764C>A		MANE	ENST00000003084.11:c.3764C>A						ENSP00000003084.6:p.(Ser1255Ter)		NC_000007.14:g.117642484C>A						7	117642484	.	C	A	CFTR	HGNC:1884	CFTR-201
ENST00000003084.11:c.4242+1G>T		MANE	ENST00000003084.11:c.4242+1G>T	NC_000007.14(ENST00000003084.11):c.4242+1G>T					ENSP00000003084.6:p.?		NC_000007.14:g.117665565G>T						7	117665565	.	G	T	CFTR	HGNC:1884	CFTR-201
ENST00000003084.11:c.1001G>T		MANE	ENST00000003084.11:c.1001G>T						ENSP00000003084.6:p.(Arg334Leu)		NC_000007.14:g.117540231G>T						7	117540231	.	G	T	CFTR	HGNC:1884	CFTR-201
ENST00000003084.11:c.1202G>A		MANE	ENST00000003084.11:c.1202G>A						ENSP00000003084.6:p.(Trp401Ter)		NC_000007.14:g.117542101G>A						7	117542101	.	G	A	CFTR	HGNC:1884	CFTR-201
ENST00000003084.11:c.1203G>A		MANE	ENST00000003084.11:c.1203G>A						ENSP00000003084.6:p.(Trp401Ter)		NC_000007.14:g.117542102G>A						7	117542102	.	G	A	CFTR	HGNC:1884	CFTR-201
ENST00000003084.11:c.1505T>C		MANE	ENST00000003084.11:c.1505T>C						ENSP00000003084.6:p.(Ile502Thr)		NC_000007.14:g.117559576T>C						7	117559576	.	T	C	CFTR	HGNC:1884	CFTR-201
ENST00000003084.11:c.1679G>A		MANE	ENST00000003084.11:c.1679G>A						ENSP00000003084.6:p.(Arg560Lys)		NC_000007.14:g.117587833G>A						7	117587833	.	G	A	CFTR	HGNC:1884	CFTR-201
ENST00000003084.11:c.2998del		MANE	ENST00000003084.11:c.2998del						ENSP00000003084.6:p.(Ile1000LeufsTer2)		NC_000007.14:g.117610528del						7	117610526	.	TA	T	CFTR	HGNC:1884	CFTR-201
ENST00000003084.11:c.3873+2T>C		MANE	ENST00000003084.11:c.3873+2T>C	NC_000007.14(ENST00000003084.11):c.3873+2T>C					ENSP00000003084.6:p.?		NC_000007.14:g.117642595T>C						7	117642595	.	T	C	CFTR	HGNC:1884	CFTR-201
ENST00000003084.11:c.861_865del		MANE	ENST00000003084.11:c.861_865del						ENSP00000003084.6:p.(Asn287LysfsTer19)		NC_000007.14:g.117536665_117536669del						7	117536662	.	AAACTT	A	CFTR	HGNC:1884	CFTR-201
ENST00000003084.11:c.11C>A		MANE	ENST00000003084.11:c.11C>A						ENSP00000003084.6:p.(Ser4Ter)		NC_000007.14:g.117480105C>A						7	117480105	.	C	A	CFTR	HGNC:1884	CFTR-201
ENST00000003084.11:c.170G>A		MANE	ENST00000003084.11:c.170G>A						ENSP00000003084.6:p.(Trp57Ter)		NC_000007.14:g.117509039G>A						7	117509039	.	G	A	CFTR	HGNC:1884	CFTR-201
ENST00000003084.11:c.171G>A		MANE	ENST00000003084.11:c.171G>A						ENSP00000003084.6:p.(Trp57Ter)		NC_000007.14:g.117509040G>A						7	117509040	.	G	A	CFTR	HGNC:1884	CFTR-201
ENST00000003084.11:c.2374C>T		MANE	ENST00000003084.11:c.2374C>T						ENSP00000003084.6:p.(Arg792Ter)		NC_000007.14:g.117592541C>T						7	117592541	.	C	T	CFTR	HGNC:1884	CFTR-201
ENST00000003084.11:c.2547C>A		MANE	ENST00000003084.11:c.2547C>A						ENSP00000003084.6:p.(Tyr849Ter)		NC_000007.14:g.117594986C>A						7	117594986	.	C	A	CFTR	HGNC:1884	CFTR-201
ENST00000003084.11:c.313del		MANE	ENST00000003084.11:c.313del						ENSP00000003084.6:p.(Ile105SerfsTer2)		NC_000007.14:g.117530938del						7	117530936	.	GA	G	CFTR	HGNC:1884	CFTR-201
ENST00000003084.11:c.3476C>T		MANE	ENST00000003084.11:c.3476C>T						ENSP00000003084.6:p.(Ser1159Phe)		NC_000007.14:g.117627529C>T						7	117627529	.	C	T	CFTR	HGNC:1884	CFTR-201
ENST00000003084.11:c.3717+4A>G		MANE	ENST00000003084.11:c.3717+4A>G	NC_000007.14(ENST00000003084.11):c.3717+4A>G					ENSP00000003084.6:p.?		NC_000007.14:g.117627774A>G						7	117627774	.	A	G	CFTR	HGNC:1884	CFTR-201
ENST00000003084.11:c.828C>A		MANE	ENST00000003084.11:c.828C>A						ENSP00000003084.6:p.(Cys276Ter)		NC_000007.14:g.117536632C>A						7	117536632	.	C	A	CFTR	HGNC:1884	CFTR-201
ENST00000003084.11:c.3107C>A		MANE	ENST00000003084.11:c.3107C>A						ENSP00000003084.6:p.(Thr1036Asn)		NC_000007.14:g.117610637C>A						7	117610637	.	C	A	CFTR	HGNC:1884	CFTR-201
ENST00000003084.11:c.3368-2A>G		MANE	ENST00000003084.11:c.3368-2A>G	NC_000007.14(ENST00000003084.11):c.3368-2A>G					ENSP00000003084.6:p.?		NC_000007.14:g.117614611A>G						7	117614611	.	A	G	CFTR	HGNC:1884	CFTR-201
ENST00000003084.11:c.3717+40A>G		MANE	ENST00000003084.11:c.3717+40A>G	NC_000007.14(ENST00000003084.11):c.3717+40A>G					ENSP00000003084.6:p.?		NC_000007.14:g.117627810A>G						7	117627810	.	A	G	CFTR	HGNC:1884	CFTR-201
ENST00000003084.11:c.377G>A		MANE	ENST00000003084.11:c.377G>A						ENSP00000003084.6:p.(Gly126Asp)		NC_000007.14:g.117531002G>A						7	117531002	.	G	A	CFTR	HGNC:1884	CFTR-201
ENST00000003084.11:c.723_743+1del		MANE	ENST00000003084.11:c.723_743+1del	NC_000007.14(ENST00000003084.11):c.723_743+1del					ENSP00000003084.6:p.?		NC_000007.14:g.117535391_117535412del						7	117535387	.	TAGGGAGAATGATGATGAAGTAC	T	CFTR	HGNC:1884	CFTR-201
ENST00000003084.11:c.1418del		MANE	ENST00000003084.11:c.1418del						ENSP00000003084.6:p.(Gly473GlufsTer54)		NC_000007.14:g.117559489del						7	117559486	.	TG	T	CFTR	HGNC:1884	CFTR-201
ENST00000003084.11:c.2017G>T		MANE	ENST00000003084.11:c.2017G>T						ENSP00000003084.6:p.(Gly673Ter)		NC_000007.14:g.117592184G>T						7	117592184	.	G	T	CFTR	HGNC:1884	CFTR-201
ENST00000003084.11:c.2739T>A		MANE	ENST00000003084.11:c.2739T>A						ENSP00000003084.6:p.(Tyr913Ter)		NC_000007.14:g.117603613T>A						7	117603613	.	T	A	CFTR	HGNC:1884	CFTR-201
ENST00000003084.11:c.2908G>C		MANE	ENST00000003084.11:c.2908G>C						ENSP00000003084.6:p.(Gly970Arg)		NC_000007.14:g.117603782G>C						7	117603782	.	G	C	CFTR	HGNC:1884	CFTR-201
ENST00000003084.11:c.3160C>G		MANE	ENST00000003084.11:c.3160C>G						ENSP00000003084.6:p.(His1054Asp)		NC_000007.14:g.117611601C>G						7	117611601	.	C	G	CFTR	HGNC:1884	CFTR-201
ENST00000003084.11:c.3468+2dup		MANE	ENST00000003084.11:c.3468+2dup	NC_000007.14(ENST00000003084.11):c.3468+2dup					ENSP00000003084.6:p.?		NC_000007.14:g.117614715dup						7	117614714	.	G	GT	CFTR	HGNC:1884	CFTR-201
ENST00000003084.11:c.3718-1G>A		MANE	ENST00000003084.11:c.3718-1G>A	NC_000007.14(ENST00000003084.11):c.3718-1G>A					ENSP00000003084.6:p.?		NC_000007.14:g.117642437G>A						7	117642437	.	G	A	CFTR	HGNC:1884	CFTR-201
ENST00000003084.11:c.3806T>A		MANE	ENST00000003084.11:c.3806T>A						ENSP00000003084.6:p.(Ile1269Asn)		NC_000007.14:g.117642526T>A						7	117642526	.	T	A	CFTR	HGNC:1884	CFTR-201
ENST00000003084.11:c.3883_3886del		MANE	ENST00000003084.11:c.3883_3886del						ENSP00000003084.6:p.(Ile1295PhefsTer32)		NC_000007.14:g.117652851_117652854del						7	117652845	.	GTATT	G	CFTR	HGNC:1884	CFTR-201
ENST00000003084.11:c.825C>G		MANE	ENST00000003084.11:c.825C>G						ENSP00000003084.6:p.(Tyr275Ter)		NC_000007.14:g.117536629C>G						7	117536629	.	C	G	CFTR	HGNC:1884	CFTR-201
ENST00000003084.11:c.1209+1G>A		MANE	ENST00000003084.11:c.1209+1G>A	NC_000007.14(ENST00000003084.11):c.1209+1G>A					ENSP00000003084.6:p.?		NC_000007.14:g.117542109G>A						7	117542109	.	G	A	CFTR	HGNC:1884	CFTR-201
ENST00000003084.11:c.1882G>C		MANE	ENST00000003084.11:c.1882G>C						ENSP00000003084.6:p.(Gly628Arg)		NC_000007.14:g.117592049G>C						7	117592049	.	G	C	CFTR	HGNC:1884	CFTR-201
ENST00000003084.11:c.1882G>A		MANE	ENST00000003084.11:c.1882G>A						ENSP00000003084.6:p.(Gly628Arg)		NC_000007.14:g.117592049G>A						7	117592049	.	G	A	CFTR	HGNC:1884	CFTR-201
ENST00000003084.11:c.233dup		MANE	ENST00000003084.11:c.233dup						ENSP00000003084.6:p.(Trp79LeufsTer32)		NC_000007.14:g.117509102dup						7	117509096	.	G	GT	CFTR	HGNC:1884	CFTR-201
ENST00000003084.11:c.3292T>C		MANE	ENST00000003084.11:c.3292T>C						ENSP00000003084.6:p.(Trp1098Arg)		NC_000007.14:g.117611733T>C						7	117611733	.	T	C	CFTR	HGNC:1884	CFTR-201
ENST00000003084.11:c.169T>G		MANE	ENST00000003084.11:c.169T>G						ENSP00000003084.6:p.(Trp57Gly)		NC_000007.14:g.117509038T>G						7	117509038	.	T	G	CFTR	HGNC:1884	CFTR-201
ENST00000003084.11:c.1826A>G		MANE	ENST00000003084.11:c.1826A>G						ENSP00000003084.6:p.(His609Arg)		NC_000007.14:g.117591993A>G						7	117591993	.	A	G	CFTR	HGNC:1884	CFTR-201
ENST00000003084.11:c.2463_2464del		MANE	ENST00000003084.11:c.2463_2464del						ENSP00000003084.6:p.(Ser821ArgfsTer4)		NC_000007.14:g.117592630_117592631del						7	117592628	.	AGT	A	CFTR	HGNC:1884	CFTR-201
ENST00000003084.11:c.273+3A>C		MANE	ENST00000003084.11:c.273+3A>C	NC_000007.14(ENST00000003084.11):c.273+3A>C					ENSP00000003084.6:p.?		NC_000007.14:g.117509145A>C						7	117509145	.	A	C	CFTR	HGNC:1884	CFTR-201
ENST00000003084.11:c.2859_2890del		MANE	ENST00000003084.11:c.2859_2890del						ENSP00000003084.6:p.(Leu953PhefsTer11)		NC_000007.14:g.117603733_117603764del						7	117603732	.	TACATTCTGTTCTTCAAGCACCTATGTCAACCC	T	CFTR	HGNC:1884	CFTR-201
ENST00000003084.11:c.2909G>A		MANE	ENST00000003084.11:c.2909G>A						ENSP00000003084.6:p.(Gly970Asp)		NC_000007.14:g.117606674G>A						7	117606674	.	G	A	CFTR	HGNC:1884	CFTR-201
ENST00000003084.11:c.3532_3535dup		MANE	ENST00000003084.11:c.3532_3535dup						ENSP00000003084.6:p.(Thr1179IlefsTer17)		NC_000007.14:g.117627585_117627588dup						7	117627584	.	G	GTCAA	CFTR	HGNC:1884	CFTR-201
ENST00000003084.11:c.3763T>C		MANE	ENST00000003084.11:c.3763T>C						ENSP00000003084.6:p.(Ser1255Pro)		NC_000007.14:g.117642483T>C						7	117642483	.	T	C	CFTR	HGNC:1884	CFTR-201
ENST00000003084.11:c.3908del		MANE	ENST00000003084.11:c.3908del						ENSP00000003084.6:p.(Asn1303ThrfsTer25)		NC_000007.14:g.117652876del						7	117652870	.	GA	G	CFTR	HGNC:1884	CFTR-201
ENST00000003084.11:c.409del		MANE	ENST00000003084.11:c.409del						ENSP00000003084.6:p.(Leu137SerfsTer16)		NC_000007.14:g.117531034del						7	117531033	.	GC	G	CFTR	HGNC:1884	CFTR-201
ENST00000003084.11:c.79G>T		MANE	ENST00000003084.11:c.79G>T						ENSP00000003084.6:p.(Gly27Ter)		NC_000007.14:g.117504278G>T						7	117504278	.	G	T	CFTR	HGNC:1884	CFTR-201
ENST00000003084.11:c.933C>G		MANE	ENST00000003084.11:c.933C>G						ENSP00000003084.6:p.(Phe311Leu)		NC_000007.14:g.117540163C>G						7	117540163	.	C	G	CFTR	HGNC:1884	CFTR-201
ENST00000003084.11:c.933C>A		MANE	ENST00000003084.11:c.933C>A						ENSP00000003084.6:p.(Phe311Leu)		NC_000007.14:g.117540163C>A						7	117540163	.	C	A	CFTR	HGNC:1884	CFTR-201
ENST00000003084.11:c.1210-2A>C		MANE	ENST00000003084.11:c.1210-2A>C	NC_000007.14(ENST00000003084.11):c.1210-2A>C					ENSP00000003084.6:p.?		NC_000007.14:g.117548639A>C						7	117548639	.	A	C	CFTR	HGNC:1884	CFTR-201
ENST00000003084.11:c.2737_2738insG		MANE	ENST00000003084.11:c.2737_2738insG						ENSP00000003084.6:p.(Tyr913Ter)		NC_000007.14:g.117603611_117603612insG						7	117603611	.	T	TG	CFTR	HGNC:1884	CFTR-201
ENST00000003084.11:c.3293G>A		MANE	ENST00000003084.11:c.3293G>A						ENSP00000003084.6:p.(Trp1098Ter)		NC_000007.14:g.117611734G>A						7	117611734	.	G	A	CFTR	HGNC:1884	CFTR-201
ENST00000003084.11:c.3294G>A		MANE	ENST00000003084.11:c.3294G>A						ENSP00000003084.6:p.(Trp1098Ter)		NC_000007.14:g.117611735G>A						7	117611735	.	G	A	CFTR	HGNC:1884	CFTR-201
ENST00000003084.11:c.3475T>C		MANE	ENST00000003084.11:c.3475T>C						ENSP00000003084.6:p.(Ser1159Pro)		NC_000007.14:g.117627528T>C						7	117627528	.	T	C	CFTR	HGNC:1884	CFTR-201
ENST00000003084.11:c.3747del		MANE	ENST00000003084.11:c.3747del						ENSP00000003084.6:p.(Lys1250ArgfsTer9)		NC_000007.14:g.117642467del						7	117642464	.	AG	A	CFTR	HGNC:1884	CFTR-201
ENST00000003084.11:c.416A>G		MANE	ENST00000003084.11:c.416A>G						ENSP00000003084.6:p.(His139Arg)		NC_000007.14:g.117531041A>G						7	117531041	.	A	G	CFTR	HGNC:1884	CFTR-201
ENST00000003084.11:c.50del		MANE	ENST00000003084.11:c.50del						ENSP00000003084.6:p.(Phe17SerfsTer8)		NC_000007.14:g.117480144del						7	117480137	.	CT	C	CFTR	HGNC:1884	CFTR-201
ENST00000003084.11:c.1211del		MANE	ENST00000003084.11:c.1211del						ENSP00000003084.6:p.(Gly404AspfsTer38)		NC_000007.14:g.117548642del						7	117548639	.	AG	A	CFTR	HGNC:1884	CFTR-201
ENST00000003084.11:c.1393-2A>G		MANE	ENST00000003084.11:c.1393-2A>G	NC_000007.14(ENST00000003084.11):c.1393-2A>G					ENSP00000003084.6:p.?		NC_000007.14:g.117559462A>G						7	117559462	.	A	G	CFTR	HGNC:1884	CFTR-201
ENST00000003084.11:c.1572C>A		MANE	ENST00000003084.11:c.1572C>A						ENSP00000003084.6:p.(Cys524Ter)		NC_000007.14:g.117559643C>A						7	117559643	.	C	A	CFTR	HGNC:1884	CFTR-201
ENST00000003084.11:c.1573C>T		MANE	ENST00000003084.11:c.1573C>T						ENSP00000003084.6:p.(Gln525Ter)		NC_000007.14:g.117559644C>T						7	117559644	.	C	T	CFTR	HGNC:1884	CFTR-201
ENST00000003084.11:c.168del		MANE	ENST00000003084.11:c.168del						ENSP00000003084.6:p.(Glu56AspfsTer35)		NC_000007.14:g.117509037del						7	117509035	.	GA	G	CFTR	HGNC:1884	CFTR-201
ENST00000003084.11:c.1911del		MANE	ENST00000003084.11:c.1911del						ENSP00000003084.6:p.(Gln637HisfsTer26)		NC_000007.14:g.117592078del						7	117592077	.	AG	A	CFTR	HGNC:1884	CFTR-201
ENST00000003084.11:c.2810dup		MANE	ENST00000003084.11:c.2810dup						ENSP00000003084.6:p.(Val938GlyfsTer37)		NC_000007.14:g.117603684dup						7	117603683	.	C	CT	CFTR	HGNC:1884	CFTR-201
ENST00000003084.11:c.3017C>A		MANE	ENST00000003084.11:c.3017C>A						ENSP00000003084.6:p.(Ala1006Glu)		NC_000007.14:g.117610547C>A						7	117610547	.	C	A	CFTR	HGNC:1884	CFTR-201
ENST00000003084.11:c.3139_3139+1del		MANE	ENST00000003084.11:c.3139_3139+1del	NC_000007.14(ENST00000003084.11):c.3139_3139+1del					ENSP00000003084.6:p.?		NC_000007.14:g.117610669_117610670del						7	117610668	.	AGG	A	CFTR	HGNC:1884	CFTR-201
ENST00000003084.11:c.346G>A		MANE	ENST00000003084.11:c.346G>A						ENSP00000003084.6:p.(Glu116Lys)		NC_000007.14:g.117530971G>A						7	117530971	.	G	A	CFTR	HGNC:1884	CFTR-201
ENST00000003084.11:c.4242+1G>A		MANE	ENST00000003084.11:c.4242+1G>A	NC_000007.14(ENST00000003084.11):c.4242+1G>A					ENSP00000003084.6:p.?		NC_000007.14:g.117665565G>A						7	117665565	.	G	A	CFTR	HGNC:1884	CFTR-201
ENST00000003084.11:c.53+1G>T		MANE	ENST00000003084.11:c.53+1G>T	NC_000007.14(ENST00000003084.11):c.53+1G>T					ENSP00000003084.6:p.?		NC_000007.14:g.117480148G>T						7	117480148	.	G	T	CFTR	HGNC:1884	CFTR-201
ENST00000003084.11:c.850dup		MANE	ENST00000003084.11:c.850dup						ENSP00000003084.6:p.(Met284AsnfsTer3)		NC_000007.14:g.117536654dup						7	117536648	.	G	GA	CFTR	HGNC:1884	CFTR-201
ENST00000003084.11:c.1037T>C		MANE	ENST00000003084.11:c.1037T>C						ENSP00000003084.6:p.(Leu346Pro)		NC_000007.14:g.117540267T>C						7	117540267	.	T	C	CFTR	HGNC:1884	CFTR-201
ENST00000003084.11:c.1135G>T		MANE	ENST00000003084.11:c.1135G>T						ENSP00000003084.6:p.(Glu379Ter)		NC_000007.14:g.117542034G>T						7	117542034	.	G	T	CFTR	HGNC:1884	CFTR-201
ENST00000003084.11:c.1365_1366del		MANE	ENST00000003084.11:c.1365_1366del						ENSP00000003084.6:p.(Val456CysfsTer25)		NC_000007.14:g.117548796_117548797del						7	117548795	.	CGG	C	CFTR	HGNC:1884	CFTR-201
ENST00000003084.11:c.1538A>G		MANE	ENST00000003084.11:c.1538A>G						ENSP00000003084.6:p.(Asp513Gly)		NC_000007.14:g.117559609A>G						7	117559609	.	A	G	CFTR	HGNC:1884	CFTR-201
ENST00000003084.11:c.1687T>G		MANE	ENST00000003084.11:c.1687T>G						ENSP00000003084.6:p.(Tyr563Asp)		NC_000007.14:g.117590360T>G						7	117590360	.	T	G	CFTR	HGNC:1884	CFTR-201
ENST00000003084.11:c.1766+1G>T		MANE	ENST00000003084.11:c.1766+1G>T	NC_000007.14(ENST00000003084.11):c.1766+1G>T					ENSP00000003084.6:p.?		NC_000007.14:g.117590440G>T						7	117590440	.	G	T	CFTR	HGNC:1884	CFTR-201
ENST00000003084.11:c.178G>A		MANE	ENST00000003084.11:c.178G>A						ENSP00000003084.6:p.(Glu60Lys)		NC_000007.14:g.117509047G>A						7	117509047	.	G	A	CFTR	HGNC:1884	CFTR-201
ENST00000003084.11:c.1792_1798del		MANE	ENST00000003084.11:c.1792_1798del						ENSP00000003084.6:p.(Lys598GlyfsTer11)		NC_000007.14:g.117591959_117591965del						7	117591958	.	CAAAACTA	C	CFTR	HGNC:1884	CFTR-201
ENST00000003084.11:c.2589_2599del		MANE	ENST00000003084.11:c.2589_2599del						ENSP00000003084.6:p.(Ile864SerfsTer28)		NC_000007.14:g.117595028_117595038del						7	117595022	.	TGTGCTAATTTG	T	CFTR	HGNC:1884	CFTR-201
ENST00000003084.11:c.263T>A		MANE	ENST00000003084.11:c.263T>A						ENSP00000003084.6:p.(Leu88Ter)		NC_000007.14:g.117509132T>A						7	117509132	.	T	A	CFTR	HGNC:1884	CFTR-201
ENST00000003084.11:c.263T>G		MANE	ENST00000003084.11:c.263T>G						ENSP00000003084.6:p.(Leu88Ter)		NC_000007.14:g.117509132T>G						7	117509132	.	T	G	CFTR	HGNC:1884	CFTR-201
ENST00000003084.11:c.2658-1G>C		MANE	ENST00000003084.11:c.2658-1G>C	NC_000007.14(ENST00000003084.11):c.2658-1G>C					ENSP00000003084.6:p.?		NC_000007.14:g.117603531G>C						7	117603531	.	G	C	CFTR	HGNC:1884	CFTR-201
ENST00000003084.11:c.2822del		MANE	ENST00000003084.11:c.2822del						ENSP00000003084.6:p.(Leu941GlnfsTer27)		NC_000007.14:g.117603696del						7	117603695	.	CT	C	CFTR	HGNC:1884	CFTR-201
ENST00000003084.11:c.2825del		MANE	ENST00000003084.11:c.2825del						ENSP00000003084.6:p.(Ile942ThrfsTer26)		NC_000007.14:g.117603699del						7	117603698	.	AT	A	CFTR	HGNC:1884	CFTR-201
ENST00000003084.11:c.296C>T		MANE	ENST00000003084.11:c.296C>T						ENSP00000003084.6:p.(Pro99Leu)		NC_000007.14:g.117530921C>T						7	117530921	.	C	T	CFTR	HGNC:1884	CFTR-201
ENST00000003084.11:c.2989-2A>G		MANE	ENST00000003084.11:c.2989-2A>G	NC_000007.14(ENST00000003084.11):c.2989-2A>G					ENSP00000003084.6:p.?		NC_000007.14:g.117610517A>G						7	117610517	.	A	G	CFTR	HGNC:1884	CFTR-201
ENST00000003084.11:c.3011_3019del		MANE	ENST00000003084.11:c.3011_3019del						ENSP00000003084.6:p.(Ala1004_Ala1006del)		NC_000007.14:g.117610541_117610549del						7	117610538	.	GAGCTATAGC	G	CFTR	HGNC:1884	CFTR-201
ENST00000003084.11:c.310del		MANE	ENST00000003084.11:c.310del						ENSP00000003084.6:p.(Arg104GlufsTer3)		NC_000007.14:g.117530935del						7	117530933	.	GA	G	CFTR	HGNC:1884	CFTR-201
ENST00000003084.11:c.3353C>T		MANE	ENST00000003084.11:c.3353C>T						ENSP00000003084.6:p.(Ser1118Phe)		NC_000007.14:g.117611794C>T						7	117611794	.	C	T	CFTR	HGNC:1884	CFTR-201
ENST00000003084.11:c.3745G>A		MANE	ENST00000003084.11:c.3745G>A						ENSP00000003084.6:p.(Gly1249Arg)		NC_000007.14:g.117642465G>A						7	117642465	.	G	A	CFTR	HGNC:1884	CFTR-201
ENST00000003084.11:c.3848G>T		MANE	ENST00000003084.11:c.3848G>T						ENSP00000003084.6:p.(Arg1283Met)		NC_000007.14:g.117642568G>T						7	117642568	.	G	T	CFTR	HGNC:1884	CFTR-201
ENST00000003084.11:c.4124A>C		MANE	ENST00000003084.11:c.4124A>C						ENSP00000003084.6:p.(His1375Pro)		NC_000007.14:g.117664848A>C						7	117664848	.	A	C	CFTR	HGNC:1884	CFTR-201
ENST00000003084.11:c.4231C>T		MANE	ENST00000003084.11:c.4231C>T						ENSP00000003084.6:p.(Gln1411Ter)		NC_000007.14:g.117665553C>T						7	117665553	.	C	T	CFTR	HGNC:1884	CFTR-201
ENST00000003084.11:c.429del		MANE	ENST00000003084.11:c.429del						ENSP00000003084.6:p.(Phe143LeufsTer10)		NC_000007.14:g.117531054del						7	117531049	.	AT	A	CFTR	HGNC:1884	CFTR-201
ENST00000003084.11:c.50dup		MANE	ENST00000003084.11:c.50dup						ENSP00000003084.6:p.(Ser18GlnfsTer27)		NC_000007.14:g.117480144dup						7	117480137	.	C	CT	CFTR	HGNC:1884	CFTR-201
ENST00000003084.11:c.571T>G		MANE	ENST00000003084.11:c.571T>G						ENSP00000003084.6:p.(Phe191Val)		NC_000007.14:g.117534357T>G						7	117534357	.	T	G	CFTR	HGNC:1884	CFTR-201
ENST00000003084.11:c.1117-1G>A		MANE	ENST00000003084.11:c.1117-1G>A	NC_000007.14(ENST00000003084.11):c.1117-1G>A					ENSP00000003084.6:p.?		NC_000007.14:g.117542015G>A						7	117542015	.	G	A	CFTR	HGNC:1884	CFTR-201
ENST00000003084.11:c.1546A>G		MANE	ENST00000003084.11:c.1546A>G						ENSP00000003084.6:p.(Arg516Gly)		NC_000007.14:g.117559617A>G						7	117559617	.	A	G	CFTR	HGNC:1884	CFTR-201
ENST00000003084.11:c.1648G>T		MANE	ENST00000003084.11:c.1648G>T						ENSP00000003084.6:p.(Gly550Ter)		NC_000007.14:g.117587802G>T						7	117587802	.	G	T	CFTR	HGNC:1884	CFTR-201
ENST00000003084.11:c.1680A>C		MANE	ENST00000003084.11:c.1680A>C						ENSP00000003084.6:p.(Arg560Ser)		NC_000007.14:g.117590353A>C						7	117590353	.	A	C	CFTR	HGNC:1884	CFTR-201
ENST00000003084.11:c.174_177del		MANE	ENST00000003084.11:c.174_177del						ENSP00000003084.6:p.(Asp58GlufsTer32)		NC_000007.14:g.117509043_117509046del						7	117509040	.	GGATA	G	CFTR	HGNC:1884	CFTR-201
ENST00000003084.11:c.1766+1G>C		MANE	ENST00000003084.11:c.1766+1G>C	NC_000007.14(ENST00000003084.11):c.1766+1G>C					ENSP00000003084.6:p.?		NC_000007.14:g.117590440G>C						7	117590440	.	G	C	CFTR	HGNC:1884	CFTR-201
ENST00000003084.11:c.1766+5G>T		MANE	ENST00000003084.11:c.1766+5G>T	NC_000007.14(ENST00000003084.11):c.1766+5G>T					ENSP00000003084.6:p.?		NC_000007.14:g.117590444G>T						7	117590444	.	G	T	CFTR	HGNC:1884	CFTR-201
ENST00000003084.11:c.1837G>A		MANE	ENST00000003084.11:c.1837G>A						ENSP00000003084.6:p.(Ala613Thr)		NC_000007.14:g.117592004G>A						7	117592004	.	G	A	CFTR	HGNC:1884	CFTR-201
ENST00000003084.11:c.2601dup		MANE	ENST00000003084.11:c.2601dup						ENSP00000003084.6:p.(Val868SerfsTer28)		NC_000007.14:g.117595040dup						7	117595039	.	T	TA	CFTR	HGNC:1884	CFTR-201
ENST00000003084.11:c.2763_2764dup		MANE	ENST00000003084.11:c.2763_2764dup						ENSP00000003084.6:p.(Val922GlufsTer2)		NC_000007.14:g.117603637_117603638dup						7	117603635	.	G	GGA	CFTR	HGNC:1884	CFTR-201
ENST00000003084.11:c.3124C>T		MANE	ENST00000003084.11:c.3124C>T						ENSP00000003084.6:p.(Gln1042Ter)		NC_000007.14:g.117610654C>T						7	117610654	.	C	T	CFTR	HGNC:1884	CFTR-201
ENST00000003084.11:c.3435G>A		MANE	ENST00000003084.11:c.3435G>A						ENSP00000003084.6:p.(Trp1145Ter)		NC_000007.14:g.117614680G>A						7	117614680	.	G	A	CFTR	HGNC:1884	CFTR-201
ENST00000003084.11:c.3718-3T>G		MANE	ENST00000003084.11:c.3718-3T>G	NC_000007.14(ENST00000003084.11):c.3718-3T>G					ENSP00000003084.6:p.?		NC_000007.14:g.117642435T>G						7	117642435	.	T	G	CFTR	HGNC:1884	CFTR-201
ENST00000003084.11:c.445G>A		MANE	ENST00000003084.11:c.445G>A						ENSP00000003084.6:p.(Gly149Arg)		NC_000007.14:g.117531070G>A						7	117531070	.	G	A	CFTR	HGNC:1884	CFTR-201
ENST00000003084.11:c.743+1G>A		MANE	ENST00000003084.11:c.743+1G>A	NC_000007.14(ENST00000003084.11):c.743+1G>A					ENSP00000003084.6:p.?		NC_000007.14:g.117535412G>A						7	117535412	.	G	A	CFTR	HGNC:1884	CFTR-201
ENST00000003084.11:c.-9_14del		MANE	ENST00000003084.11:c.-9_14del						ENSP00000003084.6:p.?		NC_000007.14:g.117480086_117480108del						7	117480081	.	GCGCCCGAGAGACCATGCAGAGGT	G	CFTR	HGNC:1884	CFTR-201
ENST00000003084.11:c.1057C>T		MANE	ENST00000003084.11:c.1057C>T						ENSP00000003084.6:p.(Gln353Ter)		NC_000007.14:g.117540287C>T						7	117540287	.	C	T	CFTR	HGNC:1884	CFTR-201
ENST00000003084.11:c.1240C>T		MANE	ENST00000003084.11:c.1240C>T						ENSP00000003084.6:p.(Gln414Ter)		NC_000007.14:g.117548671C>T						7	117548671	.	C	T	CFTR	HGNC:1884	CFTR-201
ENST00000003084.11:c.1420G>A		MANE	ENST00000003084.11:c.1420G>A						ENSP00000003084.6:p.(Glu474Lys)		NC_000007.14:g.117559491G>A						7	117559491	.	G	A	CFTR	HGNC:1884	CFTR-201
ENST00000003084.11:c.1584+1G>A		MANE	ENST00000003084.11:c.1584+1G>A	NC_000007.14(ENST00000003084.11):c.1584+1G>A					ENSP00000003084.6:p.?		NC_000007.14:g.117559656G>A						7	117559656	.	G	A	CFTR	HGNC:1884	CFTR-201
ENST00000003084.11:c.165-1G>A		MANE	ENST00000003084.11:c.165-1G>A	NC_000007.14(ENST00000003084.11):c.165-1G>A					ENSP00000003084.6:p.?		NC_000007.14:g.117509033G>A						7	117509033	.	G	A	CFTR	HGNC:1884	CFTR-201
ENST00000003084.11:c.166G>A		MANE	ENST00000003084.11:c.166G>A						ENSP00000003084.6:p.(Glu56Lys)		NC_000007.14:g.117509035G>A						7	117509035	.	G	A	CFTR	HGNC:1884	CFTR-201
ENST00000003084.11:c.1679+1G>A		MANE	ENST00000003084.11:c.1679+1G>A	NC_000007.14(ENST00000003084.11):c.1679+1G>A					ENSP00000003084.6:p.?		NC_000007.14:g.117587834G>A						7	117587834	.	G	A	CFTR	HGNC:1884	CFTR-201
ENST00000003084.11:c.1692del		MANE	ENST00000003084.11:c.1692del						ENSP00000003084.6:p.(Asp565MetfsTer7)		NC_000007.14:g.117590365del						7	117590362	.	CA	C	CFTR	HGNC:1884	CFTR-201
ENST00000003084.11:c.1801A>T		MANE	ENST00000003084.11:c.1801A>T						ENSP00000003084.6:p.(Ile601Phe)		NC_000007.14:g.117591968A>T						7	117591968	.	A	T	CFTR	HGNC:1884	CFTR-201
ENST00000003084.11:c.271G>A		MANE	ENST00000003084.11:c.271G>A						ENSP00000003084.6:p.(Gly91Arg)		NC_000007.14:g.117509140G>A						7	117509140	.	G	A	CFTR	HGNC:1884	CFTR-201
ENST00000003084.11:c.274-2A>G		MANE	ENST00000003084.11:c.274-2A>G	NC_000007.14(ENST00000003084.11):c.274-2A>G					ENSP00000003084.6:p.?		NC_000007.14:g.117530897A>G						7	117530897	.	A	G	CFTR	HGNC:1884	CFTR-201
ENST00000003084.11:c.2997_3000del		MANE	ENST00000003084.11:c.2997_3000del						ENSP00000003084.6:p.(Ile1000Ter)		NC_000007.14:g.117610527_117610530del						7	117610523	.	TATTA	T	CFTR	HGNC:1884	CFTR-201
ENST00000003084.11:c.3039del		MANE	ENST00000003084.11:c.3039del						ENSP00000003084.6:p.(Tyr1014ThrfsTer9)		NC_000007.14:g.117610569del						7	117610566	.	AC	A	CFTR	HGNC:1884	CFTR-201
ENST00000003084.11:c.3103C>T		MANE	ENST00000003084.11:c.3103C>T						ENSP00000003084.6:p.(Gln1035Ter)		NC_000007.14:g.117610633C>T						7	117610633	.	C	T	CFTR	HGNC:1884	CFTR-201
ENST00000003084.11:c.3304A>T		MANE	ENST00000003084.11:c.3304A>T						ENSP00000003084.6:p.(Arg1102Ter)		NC_000007.14:g.117611745A>T						7	117611745	.	A	T	CFTR	HGNC:1884	CFTR-201
ENST00000003084.11:c.3469-2A>G		MANE	ENST00000003084.11:c.3469-2A>G	NC_000007.14(ENST00000003084.11):c.3469-2A>G					ENSP00000003084.6:p.?		NC_000007.14:g.117627520A>G						7	117627520	.	A	G	CFTR	HGNC:1884	CFTR-201
ENST00000003084.11:c.350G>C		MANE	ENST00000003084.11:c.350G>C						ENSP00000003084.6:p.(Arg117Pro)		NC_000007.14:g.117530975G>C						7	117530975	.	G	C	CFTR	HGNC:1884	CFTR-201
ENST00000003084.11:c.3605del		MANE	ENST00000003084.11:c.3605del						ENSP00000003084.6:p.(Asp1202AlafsTer9)		NC_000007.14:g.117627658del						7	117627657	.	GA	G	CFTR	HGNC:1884	CFTR-201
ENST00000003084.11:c.3617C>G		MANE	ENST00000003084.11:c.3617C>G						ENSP00000003084.6:p.(Ser1206Ter)		NC_000007.14:g.117627670C>G						7	117627670	.	C	G	CFTR	HGNC:1884	CFTR-201
ENST00000003084.11:c.3691del		MANE	ENST00000003084.11:c.3691del						ENSP00000003084.6:p.(Ser1231ProfsTer4)		NC_000007.14:g.117627744del						7	117627741	.	AT	A	CFTR	HGNC:1884	CFTR-201
ENST00000003084.11:c.3883del		MANE	ENST00000003084.11:c.3883del						ENSP00000003084.6:p.(Ile1295PhefsTer33)		NC_000007.14:g.117652851del						7	117652850	.	TA	T	CFTR	HGNC:1884	CFTR-201
ENST00000003084.11:c.3891dup		MANE	ENST00000003084.11:c.3891dup						ENSP00000003084.6:p.(Gly1298TrpfsTer4)		NC_000007.14:g.117652859dup						7	117652858	.	C	CT	CFTR	HGNC:1884	CFTR-201
ENST00000003084.11:c.4086dup		MANE	ENST00000003084.11:c.4086dup						ENSP00000003084.6:p.(Lys1363Ter)		NC_000007.14:g.117664810dup						7	117664809	.	G	GT	CFTR	HGNC:1884	CFTR-201
ENST00000003084.11:c.4097T>A		MANE	ENST00000003084.11:c.4097T>A						ENSP00000003084.6:p.(Ile1366Asn)		NC_000007.14:g.117664821T>A						7	117664821	.	T	A	CFTR	HGNC:1884	CFTR-201
ENST00000003084.11:c.4144C>T		MANE	ENST00000003084.11:c.4144C>T						ENSP00000003084.6:p.(Gln1382Ter)		NC_000007.14:g.117665466C>T						7	117665466	.	C	T	CFTR	HGNC:1884	CFTR-201
ENST00000003084.11:c.4147dup		MANE	ENST00000003084.11:c.4147dup						ENSP00000003084.6:p.(Ile1383AsnfsTer3)		NC_000007.14:g.117665469dup						7	117665466	.	C	CA	CFTR	HGNC:1884	CFTR-201
ENST00000003084.11:c.470_483del		MANE	ENST00000003084.11:c.470_483del						ENSP00000003084.6:p.(Phe157Ter)		NC_000007.14:g.117531095_117531108del						7	117531093	.	GTTTAGTTTGATTTA	G	CFTR	HGNC:1884	CFTR-201
ENST00000003084.11:c.4C>T		MANE	ENST00000003084.11:c.4C>T						ENSP00000003084.6:p.(Gln2Ter)		NC_000007.14:g.117480098C>T						7	117480098	.	C	T	CFTR	HGNC:1884	CFTR-201
ENST00000003084.11:c.577G>A		MANE	ENST00000003084.11:c.577G>A						ENSP00000003084.6:p.(Glu193Lys)		NC_000007.14:g.117534363G>A						7	117534363	.	G	A	CFTR	HGNC:1884	CFTR-201
ENST00000003084.11:c.675T>A		MANE	ENST00000003084.11:c.675T>A						ENSP00000003084.6:p.(Cys225Ter)		NC_000007.14:g.117535343T>A						7	117535343	.	T	A	CFTR	HGNC:1884	CFTR-201
ENST00000003084.11:c.743+1G>C		MANE	ENST00000003084.11:c.743+1G>C	NC_000007.14(ENST00000003084.11):c.743+1G>C					ENSP00000003084.6:p.?		NC_000007.14:g.117535412G>C						7	117535412	.	G	C	CFTR	HGNC:1884	CFTR-201
ENST00000003084.11:c.1358T>C		MANE	ENST00000003084.11:c.1358T>C						ENSP00000003084.6:p.(Leu453Ser)		NC_000007.14:g.117548789T>C						7	117548789	.	T	C	CFTR	HGNC:1884	CFTR-201
ENST00000003084.11:c.1366G>T		MANE	ENST00000003084.11:c.1366G>T						ENSP00000003084.6:p.(Val456Phe)		NC_000007.14:g.117548797G>T						7	117548797	.	G	T	CFTR	HGNC:1884	CFTR-201
ENST00000003084.11:c.137C>A		MANE	ENST00000003084.11:c.137C>A						ENSP00000003084.6:p.(Ala46Asp)		NC_000007.14:g.117504336C>A						7	117504336	.	C	A	CFTR	HGNC:1884	CFTR-201
ENST00000003084.11:c.1585-2A>G		MANE	ENST00000003084.11:c.1585-2A>G	NC_000007.14(ENST00000003084.11):c.1585-2A>G					ENSP00000003084.6:p.?		NC_000007.14:g.117587737A>G						7	117587737	.	A	G	CFTR	HGNC:1884	CFTR-201
ENST00000003084.11:c.164+1G>T		MANE	ENST00000003084.11:c.164+1G>T	NC_000007.14(ENST00000003084.11):c.164+1G>T					ENSP00000003084.6:p.?		NC_000007.14:g.117504364G>T						7	117504364	.	G	T	CFTR	HGNC:1884	CFTR-201
ENST00000003084.11:c.164+4dup		MANE	ENST00000003084.11:c.164+4dup	NC_000007.14(ENST00000003084.11):c.164+4dup					ENSP00000003084.6:p.?		NC_000007.14:g.117504367dup						7	117504366	.	A	AT	CFTR	HGNC:1884	CFTR-201
ENST00000003084.11:c.1650del		MANE	ENST00000003084.11:c.1650del						ENSP00000003084.6:p.(Gly551ValfsTer8)		NC_000007.14:g.117587804del						7	117587803	.	GA	G	CFTR	HGNC:1884	CFTR-201
ENST00000003084.11:c.1670del		MANE	ENST00000003084.11:c.1670del						ENSP00000003084.6:p.(Ser557PhefsTer2)		NC_000007.14:g.117587824del						7	117587823	.	TC	T	CFTR	HGNC:1884	CFTR-201
ENST00000003084.11:c.1689C>A		MANE	ENST00000003084.11:c.1689C>A						ENSP00000003084.6:p.(Tyr563Ter)		NC_000007.14:g.117590362C>A						7	117590362	.	C	A	CFTR	HGNC:1884	CFTR-201
ENST00000003084.11:c.1703del		MANE	ENST00000003084.11:c.1703del						ENSP00000003084.6:p.(Leu568CysfsTer4)		NC_000007.14:g.117590376del						7	117590373	.	AT	A	CFTR	HGNC:1884	CFTR-201
ENST00000003084.11:c.1990G>T		MANE	ENST00000003084.11:c.1990G>T						ENSP00000003084.6:p.(Glu664Ter)		NC_000007.14:g.117592157G>T						7	117592157	.	G	T	CFTR	HGNC:1884	CFTR-201
ENST00000003084.11:c.2053C>T		MANE	ENST00000003084.11:c.2053C>T						ENSP00000003084.6:p.(Gln685Ter)		NC_000007.14:g.117592220C>T						7	117592220	.	C	T	CFTR	HGNC:1884	CFTR-201
ENST00000003084.11:c.2053dup		MANE	ENST00000003084.11:c.2053dup						ENSP00000003084.6:p.(Gln685ProfsTer4)		NC_000007.14:g.117592220dup						7	117592219	.	A	AC	CFTR	HGNC:1884	CFTR-201
ENST00000003084.11:c.2233G>T		MANE	ENST00000003084.11:c.2233G>T						ENSP00000003084.6:p.(Gly745Ter)		NC_000007.14:g.117592400G>T						7	117592400	.	G	T	CFTR	HGNC:1884	CFTR-201
ENST00000003084.11:c.2241_2248del		MANE	ENST00000003084.11:c.2241_2248del						ENSP00000003084.6:p.(Ile748SerfsTer28)		NC_000007.14:g.117592408_117592415del						7	117592405	.	GGCGATACT	G	CFTR	HGNC:1884	CFTR-201
ENST00000003084.11:c.2423_2424dup		MANE	ENST00000003084.11:c.2423_2424dup						ENSP00000003084.6:p.(Ser809IlefsTer13)		NC_000007.14:g.117592590_117592591dup						7	117592583	.	G	GAT	CFTR	HGNC:1884	CFTR-201
ENST00000003084.11:c.2645G>A		MANE	ENST00000003084.11:c.2645G>A						ENSP00000003084.6:p.(Trp882Ter)		NC_000007.14:g.117602851G>A						7	117602851	.	G	A	CFTR	HGNC:1884	CFTR-201
ENST00000003084.11:c.3002_3003del		MANE	ENST00000003084.11:c.3002_3003del						ENSP00000003084.6:p.(Val1001AspfsTer45)		NC_000007.14:g.117610532_117610533del						7	117610529	.	TTG	T	CFTR	HGNC:1884	CFTR-201
ENST00000003084.11:c.305T>G		MANE	ENST00000003084.11:c.305T>G						ENSP00000003084.6:p.(Leu102Arg)		NC_000007.14:g.117530930T>G						7	117530930	.	T	G	CFTR	HGNC:1884	CFTR-201
ENST00000003084.11:c.307G>T		MANE	ENST00000003084.11:c.307G>T						ENSP00000003084.6:p.(Gly103Ter)		NC_000007.14:g.117530932G>T						7	117530932	.	G	T	CFTR	HGNC:1884	CFTR-201
ENST00000003084.11:c.3229_3230del		MANE	ENST00000003084.11:c.3229_3230del						ENSP00000003084.6:p.(Leu1077ValfsTer78)		NC_000007.14:g.117611670_117611671del						7	117611667	.	ACT	A	CFTR	HGNC:1884	CFTR-201
ENST00000003084.11:c.3254A>C		MANE	ENST00000003084.11:c.3254A>C						ENSP00000003084.6:p.(His1085Pro)		NC_000007.14:g.117611695A>C						7	117611695	.	A	C	CFTR	HGNC:1884	CFTR-201
ENST00000003084.11:c.3294G>C		MANE	ENST00000003084.11:c.3294G>C						ENSP00000003084.6:p.(Trp1098Cys)		NC_000007.14:g.117611735G>C						7	117611735	.	G	C	CFTR	HGNC:1884	CFTR-201
ENST00000003084.11:c.3294G>T		MANE	ENST00000003084.11:c.3294G>T						ENSP00000003084.6:p.(Trp1098Cys)		NC_000007.14:g.117611735G>T						7	117611735	.	G	T	CFTR	HGNC:1884	CFTR-201
ENST00000003084.11:c.3302T>G		MANE	ENST00000003084.11:c.3302T>G						ENSP00000003084.6:p.(Met1101Arg)		NC_000007.14:g.117611743T>G						7	117611743	.	T	G	CFTR	HGNC:1884	CFTR-201
ENST00000003084.11:c.3600del		MANE	ENST00000003084.11:c.3600del						ENSP00000003084.6:p.(Asp1201MetfsTer10)		NC_000007.14:g.117627653del						7	117627650	.	GA	G	CFTR	HGNC:1884	CFTR-201
ENST00000003084.11:c.3971T>C		MANE	ENST00000003084.11:c.3971T>C						ENSP00000003084.6:p.(Leu1324Pro)		NC_000007.14:g.117664695T>C						7	117664695	.	T	C	CFTR	HGNC:1884	CFTR-201
ENST00000003084.11:c.4234C>T		MANE	ENST00000003084.11:c.4234C>T						ENSP00000003084.6:p.(Gln1412Ter)		NC_000007.14:g.117665556C>T						7	117665556	.	C	T	CFTR	HGNC:1884	CFTR-201
ENST00000003084.11:c.4300_4301dup		MANE	ENST00000003084.11:c.4300_4301dup						ENSP00000003084.6:p.(Ser1435GlyfsTer14)		NC_000007.14:g.117666965_117666966dup						7	117666961	.	C	CGA	CFTR	HGNC:1884	CFTR-201
ENST00000003084.11:c.44T>C		MANE	ENST00000003084.11:c.44T>C						ENSP00000003084.6:p.(Leu15Pro)		NC_000007.14:g.117480138T>C						7	117480138	.	T	C	CFTR	HGNC:1884	CFTR-201
ENST00000003084.11:c.461dup		MANE	ENST00000003084.11:c.461dup						ENSP00000003084.6:p.(Ala155SerfsTer4)		NC_000007.14:g.117531086dup						7	117531085	.	A	AT	CFTR	HGNC:1884	CFTR-201
ENST00000003084.11:c.481T>G		MANE	ENST00000003084.11:c.481T>G						ENSP00000003084.6:p.(Tyr161Asp)		NC_000007.14:g.117531106T>G						7	117531106	.	T	G	CFTR	HGNC:1884	CFTR-201
ENST00000003084.11:c.543_546del		MANE	ENST00000003084.11:c.543_546del						ENSP00000003084.6:p.(Leu183PhefsTer5)		NC_000007.14:g.117534329_117534332del						7	117534326	.	TGTTA	T	CFTR	HGNC:1884	CFTR-201
ENST00000003084.11:c.57G>A		MANE	ENST00000003084.11:c.57G>A						ENSP00000003084.6:p.(Trp19Ter)		NC_000007.14:g.117504256G>A						7	117504256	.	G	A	CFTR	HGNC:1884	CFTR-201
ENST00000003084.11:c.761del		MANE	ENST00000003084.11:c.761del						ENSP00000003084.6:p.(Lys254ArgfsTer7)		NC_000007.14:g.117536565del						7	117536563	.	GA	G	CFTR	HGNC:1884	CFTR-201
ENST00000003084.11:c.980del		MANE	ENST00000003084.11:c.980del						ENSP00000003084.6:p.(Leu327GlnfsTer42)		NC_000007.14:g.117540210del						7	117540209	.	CT	C	CFTR	HGNC:1884	CFTR-201
ENST00000003084.11:c.1301_1307del		MANE	ENST00000003084.11:c.1301_1307del						ENSP00000003084.6:p.(Ser434LeufsTer6)		NC_000007.14:g.117548732_117548738del						7	117548727	.	TTTCTCAC	T	CFTR	HGNC:1884	CFTR-201
ENST00000003084.11:c.1330_1331del		MANE	ENST00000003084.11:c.1330_1331del						ENSP00000003084.6:p.(Ile444Ter)		NC_000007.14:g.117548761_117548762del						7	117548758	.	GAT	G	CFTR	HGNC:1884	CFTR-201
ENST00000003084.11:c.1373del		MANE	ENST00000003084.11:c.1373del						ENSP00000003084.6:p.(Gly458AspfsTer11)		NC_000007.14:g.117548804del						7	117548802	.	TG	T	CFTR	HGNC:1884	CFTR-201
ENST00000003084.11:c.1409_1418del		MANE	ENST00000003084.11:c.1409_1418del						ENSP00000003084.6:p.(Val470GlufsTer54)		NC_000007.14:g.117559480_117559489del						7	117559477	.	TGGTGATTATG	T	CFTR	HGNC:1884	CFTR-201
ENST00000003084.11:c.1470_1471del		MANE	ENST00000003084.11:c.1470_1471del						ENSP00000003084.6:p.(Phe490LeufsTer13)		NC_000007.14:g.117559541_117559542del						7	117559539	.	TTC	T	CFTR	HGNC:1884	CFTR-201
ENST00000003084.11:c.1487G>A		MANE	ENST00000003084.11:c.1487G>A						ENSP00000003084.6:p.(Trp496Ter)		NC_000007.14:g.117559558G>A						7	117559558	.	G	A	CFTR	HGNC:1884	CFTR-201
ENST00000003084.11:c.156_163dup		MANE	ENST00000003084.11:c.156_163dup						ENSP00000003084.6:p.(Arg55AsnfsTer39)		NC_000007.14:g.117504355_117504362dup						7	117504351	.	A	AAAAATTGG	CFTR	HGNC:1884	CFTR-201
ENST00000003084.11:c.1584+2T>C		MANE	ENST00000003084.11:c.1584+2T>C	NC_000007.14(ENST00000003084.11):c.1584+2T>C					ENSP00000003084.6:p.?		NC_000007.14:g.117559657T>C						7	117559657	.	T	C	CFTR	HGNC:1884	CFTR-201
ENST00000003084.11:c.164+1G>A		MANE	ENST00000003084.11:c.164+1G>A	NC_000007.14(ENST00000003084.11):c.164+1G>A					ENSP00000003084.6:p.?		NC_000007.14:g.117504364G>A						7	117504364	.	G	A	CFTR	HGNC:1884	CFTR-201
ENST00000003084.11:c.164+2T>C		MANE	ENST00000003084.11:c.164+2T>C	NC_000007.14(ENST00000003084.11):c.164+2T>C					ENSP00000003084.6:p.?		NC_000007.14:g.117504365T>C						7	117504365	.	T	C	CFTR	HGNC:1884	CFTR-201
ENST00000003084.11:c.1642_1643del		MANE	ENST00000003084.11:c.1642_1643del						ENSP00000003084.6:p.(Leu548GlufsTer19)		NC_000007.14:g.117587796_117587797del						7	117587795	.	ACT	A	CFTR	HGNC:1884	CFTR-201
ENST00000003084.11:c.1731C>A		MANE	ENST00000003084.11:c.1731C>A						ENSP00000003084.6:p.(Tyr577Ter)		NC_000007.14:g.117590404C>A						7	117590404	.	C	A	CFTR	HGNC:1884	CFTR-201
ENST00000003084.11:c.1766+2T>A		MANE	ENST00000003084.11:c.1766+2T>A	NC_000007.14(ENST00000003084.11):c.1766+2T>A					ENSP00000003084.6:p.?		NC_000007.14:g.117590441T>A						7	117590441	.	T	A	CFTR	HGNC:1884	CFTR-201
ENST00000003084.11:c.1920_1921dup		MANE	ENST00000003084.11:c.1920_1921dup						ENSP00000003084.6:p.(Ser641IlefsTer23)		NC_000007.14:g.117592087_117592088dup						7	117592086	.	T	TTA	CFTR	HGNC:1884	CFTR-201
ENST00000003084.11:c.1943del		MANE	ENST00000003084.11:c.1943del						ENSP00000003084.6:p.(Asp648ValfsTer15)		NC_000007.14:g.117592110del						7	117592109	.	GA	G	CFTR	HGNC:1884	CFTR-201
ENST00000003084.11:c.1966G>T		MANE	ENST00000003084.11:c.1966G>T						ENSP00000003084.6:p.(Glu656Ter)		NC_000007.14:g.117592133G>T						7	117592133	.	G	T	CFTR	HGNC:1884	CFTR-201
ENST00000003084.11:c.202A>T		MANE	ENST00000003084.11:c.202A>T						ENSP00000003084.6:p.(Lys68Ter)		NC_000007.14:g.117509071A>T						7	117509071	.	A	T	CFTR	HGNC:1884	CFTR-201
ENST00000003084.11:c.2143C>T		MANE	ENST00000003084.11:c.2143C>T						ENSP00000003084.6:p.(Gln715Ter)		NC_000007.14:g.117592310C>T						7	117592310	.	C	T	CFTR	HGNC:1884	CFTR-201
ENST00000003084.11:c.2158C>T		MANE	ENST00000003084.11:c.2158C>T						ENSP00000003084.6:p.(Gln720Ter)		NC_000007.14:g.117592325C>T						7	117592325	.	C	T	CFTR	HGNC:1884	CFTR-201
ENST00000003084.11:c.2502dup		MANE	ENST00000003084.11:c.2502dup						ENSP00000003084.6:p.(Asp835Ter)		NC_000007.14:g.117594941dup						7	117594935	.	C	CT	CFTR	HGNC:1884	CFTR-201
ENST00000003084.11:c.2885C>A		MANE	ENST00000003084.11:c.2885C>A						ENSP00000003084.6:p.(Ser962Ter)		NC_000007.14:g.117603759C>A						7	117603759	.	C	A	CFTR	HGNC:1884	CFTR-201
ENST00000003084.11:c.2885C>G		MANE	ENST00000003084.11:c.2885C>G						ENSP00000003084.6:p.(Ser962Ter)		NC_000007.14:g.117603759C>G						7	117603759	.	C	G	CFTR	HGNC:1884	CFTR-201
ENST00000003084.11:c.2896del		MANE	ENST00000003084.11:c.2896del						ENSP00000003084.6:p.(Thr966ArgfsTer2)		NC_000007.14:g.117603770del						7	117603769	.	CA	C	CFTR	HGNC:1884	CFTR-201
ENST00000003084.11:c.2936A>T		MANE	ENST00000003084.11:c.2936A>T						ENSP00000003084.6:p.(Asp979Val)		NC_000007.14:g.117606701A>T						7	117606701	.	A	T	CFTR	HGNC:1884	CFTR-201
ENST00000003084.11:c.3039dup		MANE	ENST00000003084.11:c.3039dup						ENSP00000003084.6:p.(Tyr1014LeufsTer33)		NC_000007.14:g.117610569dup						7	117610566	.	A	AC	CFTR	HGNC:1884	CFTR-201
ENST00000003084.11:c.3217dup		MANE	ENST00000003084.11:c.3217dup						ENSP00000003084.6:p.(Tyr1073LeufsTer3)		NC_000007.14:g.117611658dup						7	117611656	.	C	CT	CFTR	HGNC:1884	CFTR-201
ENST00000003084.11:c.327T>A		MANE	ENST00000003084.11:c.327T>A						ENSP00000003084.6:p.(Tyr109Ter)		NC_000007.14:g.117530952T>A						7	117530952	.	T	A	CFTR	HGNC:1884	CFTR-201
ENST00000003084.11:c.3365del		MANE	ENST00000003084.11:c.3365del						ENSP00000003084.6:p.(Thr1122LysfsTer12)		NC_000007.14:g.117611806del						7	117611805	.	AC	A	CFTR	HGNC:1884	CFTR-201
ENST00000003084.11:c.3382A>T		MANE	ENST00000003084.11:c.3382A>T						ENSP00000003084.6:p.(Arg1128Ter)		NC_000007.14:g.117614627A>T						7	117614627	.	A	T	CFTR	HGNC:1884	CFTR-201
ENST00000003084.11:c.3468+5G>A		MANE	ENST00000003084.11:c.3468+5G>A	NC_000007.14(ENST00000003084.11):c.3468+5G>A					ENSP00000003084.6:p.?		NC_000007.14:g.117614718G>A						7	117614718	.	G	A	CFTR	HGNC:1884	CFTR-201
ENST00000003084.11:c.3530del		MANE	ENST00000003084.11:c.3530del						ENSP00000003084.6:p.(Lys1177SerfsTer15)		NC_000007.14:g.117627583del						7	117627581	.	CA	C	CFTR	HGNC:1884	CFTR-201
ENST00000003084.11:c.3546C>G		MANE	ENST00000003084.11:c.3546C>G						ENSP00000003084.6:p.(Tyr1182Ter)		NC_000007.14:g.117627599C>G						7	117627599	.	C	G	CFTR	HGNC:1884	CFTR-201
ENST00000003084.11:c.3717+5G>A		MANE	ENST00000003084.11:c.3717+5G>A	NC_000007.14(ENST00000003084.11):c.3717+5G>A					ENSP00000003084.6:p.?		NC_000007.14:g.117627775G>A						7	117627775	.	G	A	CFTR	HGNC:1884	CFTR-201
ENST00000003084.11:c.3717G>A		MANE	ENST00000003084.11:c.3717G>A						ENSP00000003084.6:p.(Arg1239=)		NC_000007.14:g.117627770G>A						7	117627770	.	G	A	CFTR	HGNC:1884	CFTR-201
ENST00000003084.11:c.3719T>G		MANE	ENST00000003084.11:c.3719T>G						ENSP00000003084.6:p.(Val1240Gly)		NC_000007.14:g.117642439T>G						7	117642439	.	T	G	CFTR	HGNC:1884	CFTR-201
ENST00000003084.11:c.3808del		MANE	ENST00000003084.11:c.3808del						ENSP00000003084.6:p.(Asp1270MetfsTer8)		NC_000007.14:g.117642528del						7	117642527	.	CG	C	CFTR	HGNC:1884	CFTR-201
ENST00000003084.11:c.3822G>A		MANE	ENST00000003084.11:c.3822G>A						ENSP00000003084.6:p.(Trp1274Ter)		NC_000007.14:g.117642542G>A						7	117642542	.	G	A	CFTR	HGNC:1884	CFTR-201
ENST00000003084.11:c.3874-1G>A		MANE	ENST00000003084.11:c.3874-1G>A	NC_000007.14(ENST00000003084.11):c.3874-1G>A					ENSP00000003084.6:p.?		NC_000007.14:g.117652841G>A						7	117652841	.	G	A	CFTR	HGNC:1884	CFTR-201
ENST00000003084.11:c.38C>T		MANE	ENST00000003084.11:c.38C>T						ENSP00000003084.6:p.(Ser13Phe)		NC_000007.14:g.117480132C>T						7	117480132	.	C	T	CFTR	HGNC:1884	CFTR-201
ENST00000003084.11:c.3929G>A		MANE	ENST00000003084.11:c.3929G>A						ENSP00000003084.6:p.(Trp1310Ter)		NC_000007.14:g.117652897G>A						7	117652897	.	G	A	CFTR	HGNC:1884	CFTR-201
ENST00000003084.11:c.3988C>T		MANE	ENST00000003084.11:c.3988C>T						ENSP00000003084.6:p.(Gln1330Ter)		NC_000007.14:g.117664712C>T						7	117664712	.	C	T	CFTR	HGNC:1884	CFTR-201
ENST00000003084.11:c.4036_4042del		MANE	ENST00000003084.11:c.4036_4042del						ENSP00000003084.6:p.(Leu1346MetfsTer6)		NC_000007.14:g.117664760_117664766del						7	117664758	.	TCCTAAGC	T	CFTR	HGNC:1884	CFTR-201
ENST00000003084.11:c.4127_4131del		MANE	ENST00000003084.11:c.4127_4131del						ENSP00000003084.6:p.(Leu1376SerfsTer8)		NC_000007.14:g.117664851_117664855del						7	117664849	.	TTTGGA	T	CFTR	HGNC:1884	CFTR-201
ENST00000003084.11:c.4168C>T		MANE	ENST00000003084.11:c.4168C>T						ENSP00000003084.6:p.(Gln1390Ter)		NC_000007.14:g.117665490C>T						7	117665490	.	C	T	CFTR	HGNC:1884	CFTR-201
ENST00000003084.11:c.424del		MANE	ENST00000003084.11:c.424del						ENSP00000003084.6:p.(Ile142PhefsTer11)		NC_000007.14:g.117531049del						7	117531048	.	CA	C	CFTR	HGNC:1884	CFTR-201
ENST00000003084.11:c.531dup		MANE	ENST00000003084.11:c.531dup						ENSP00000003084.6:p.(Gly178TrpfsTer5)		NC_000007.14:g.117534317dup						7	117534315	.	A	AT	CFTR	HGNC:1884	CFTR-201
ENST00000003084.11:c.575A>G		MANE	ENST00000003084.11:c.575A>G						ENSP00000003084.6:p.(Asp192Gly)		NC_000007.14:g.117534361A>G						7	117534361	.	A	G	CFTR	HGNC:1884	CFTR-201
ENST00000003084.11:c.580-2A>G		MANE	ENST00000003084.11:c.580-2A>G	NC_000007.14(ENST00000003084.11):c.580-2A>G					ENSP00000003084.6:p.?		NC_000007.14:g.117535246A>G						7	117535246	.	A	G	CFTR	HGNC:1884	CFTR-201
ENST00000003084.11:c.580G>A		MANE	ENST00000003084.11:c.580G>A						ENSP00000003084.6:p.(Gly194Arg)		NC_000007.14:g.117535248G>A						7	117535248	.	G	A	CFTR	HGNC:1884	CFTR-201
ENST00000003084.11:c.580G>T		MANE	ENST00000003084.11:c.580G>T						ENSP00000003084.6:p.(Gly194Ter)		NC_000007.14:g.117535248G>T						7	117535248	.	G	T	CFTR	HGNC:1884	CFTR-201
ENST00000003084.11:c.647G>A		MANE	ENST00000003084.11:c.647G>A						ENSP00000003084.6:p.(Trp216Ter)		NC_000007.14:g.117535315G>A						7	117535315	.	G	A	CFTR	HGNC:1884	CFTR-201
ENST00000003084.11:c.717del		MANE	ENST00000003084.11:c.717del						ENSP00000003084.6:p.(Leu240Ter)		NC_000007.14:g.117535385del						7	117535382	.	TG	T	CFTR	HGNC:1884	CFTR-201
ENST00000003084.11:c.744-2A>G		MANE	ENST00000003084.11:c.744-2A>G	NC_000007.14(ENST00000003084.11):c.744-2A>G					ENSP00000003084.6:p.?		NC_000007.14:g.117536546A>G						7	117536546	.	A	G	CFTR	HGNC:1884	CFTR-201
ENST00000003084.11:c.79G>A		MANE	ENST00000003084.11:c.79G>A						ENSP00000003084.6:p.(Gly27Arg)		NC_000007.14:g.117504278G>A						7	117504278	.	G	A	CFTR	HGNC:1884	CFTR-201
ENST00000003084.11:c.868C>T		MANE	ENST00000003084.11:c.868C>T						ENSP00000003084.6:p.(Gln290Ter)		NC_000007.14:g.117536672C>T						7	117536672	.	C	T	CFTR	HGNC:1884	CFTR-201
ENST00000003084.11:c.88C>T		MANE	ENST00000003084.11:c.88C>T						ENSP00000003084.6:p.(Gln30Ter)		NC_000007.14:g.117504287C>T						7	117504287	.	C	T	CFTR	HGNC:1884	CFTR-201
ENST00000003084.11:c.987del		MANE	ENST00000003084.11:c.987del						ENSP00000003084.6:p.(Gly330GlufsTer39)		NC_000007.14:g.117540217del						7	117540214	.	CA	C	CFTR	HGNC:1884	CFTR-201
ENST00000003084.11:c.1069del		MANE	ENST00000003084.11:c.1069del						ENSP00000003084.6:p.(Ala357LeufsTer12)		NC_000007.14:g.117540299del						7	117540296	.	TG	T	CFTR	HGNC:1884	CFTR-201
ENST00000003084.11:c.1083del		MANE	ENST00000003084.11:c.1083del						ENSP00000003084.6:p.(Trp361CysfsTer8)		NC_000007.14:g.117540313del						7	117540311	.	TG	T	CFTR	HGNC:1884	CFTR-201
ENST00000003084.11:c.1086T>A		MANE	ENST00000003084.11:c.1086T>A						ENSP00000003084.6:p.(Tyr362Ter)		NC_000007.14:g.117540316T>A						7	117540316	.	T	A	CFTR	HGNC:1884	CFTR-201
ENST00000003084.11:c.1086T>G		MANE	ENST00000003084.11:c.1086T>G						ENSP00000003084.6:p.(Tyr362Ter)		NC_000007.14:g.117540316T>G						7	117540316	.	T	G	CFTR	HGNC:1884	CFTR-201
ENST00000003084.11:c.1093_1094del		MANE	ENST00000003084.11:c.1093_1094del						ENSP00000003084.6:p.(Leu365TrpfsTer16)		NC_000007.14:g.117540323_117540324del						7	117540318	.	ACT	A	CFTR	HGNC:1884	CFTR-201
ENST00000003084.11:c.1234del		MANE	ENST00000003084.11:c.1234del						ENSP00000003084.6:p.(Ala412GlnfsTer30)		NC_000007.14:g.117548665del						7	117548664	.	AG	A	CFTR	HGNC:1884	CFTR-201
ENST00000003084.11:c.1302del		MANE	ENST00000003084.11:c.1302del						ENSP00000003084.6:p.(Leu435PhefsTer7)		NC_000007.14:g.117548733del						7	117548732	.	CA	C	CFTR	HGNC:1884	CFTR-201
ENST00000003084.11:c.1375_1385del		MANE	ENST00000003084.11:c.1375_1385del						ENSP00000003084.6:p.(Ser459ArgfsTer19)		NC_000007.14:g.117548806_117548816del						7	117548805	.	ATCCACTGGAGC	A	CFTR	HGNC:1884	CFTR-201
ENST00000003084.11:c.1392+1G>A		MANE	ENST00000003084.11:c.1392+1G>A	NC_000007.14(ENST00000003084.11):c.1392+1G>A					ENSP00000003084.6:p.?		NC_000007.14:g.117548824G>A						7	117548824	.	G	A	CFTR	HGNC:1884	CFTR-201
ENST00000003084.11:c.1446dup		MANE	ENST00000003084.11:c.1446dup						ENSP00000003084.6:p.(Lys483Ter)		NC_000007.14:g.117559517dup						7	117559515	.	A	AT	CFTR	HGNC:1884	CFTR-201
ENST00000003084.11:c.1585-1G>T		MANE	ENST00000003084.11:c.1585-1G>T	NC_000007.14(ENST00000003084.11):c.1585-1G>T					ENSP00000003084.6:p.?		NC_000007.14:g.117587738G>T						7	117587738	.	G	T	CFTR	HGNC:1884	CFTR-201
ENST00000003084.11:c.165-2A>G		MANE	ENST00000003084.11:c.165-2A>G	NC_000007.14(ENST00000003084.11):c.165-2A>G					ENSP00000003084.6:p.?		NC_000007.14:g.117509032A>G						7	117509032	.	A	G	CFTR	HGNC:1884	CFTR-201
ENST00000003084.11:c.1679+2T>C		MANE	ENST00000003084.11:c.1679+2T>C	NC_000007.14(ENST00000003084.11):c.1679+2T>C					ENSP00000003084.6:p.?		NC_000007.14:g.117587835T>C						7	117587835	.	T	C	CFTR	HGNC:1884	CFTR-201
ENST00000003084.11:c.1703T>A		MANE	ENST00000003084.11:c.1703T>A						ENSP00000003084.6:p.(Leu568Ter)		NC_000007.14:g.117590376T>A						7	117590376	.	T	A	CFTR	HGNC:1884	CFTR-201
ENST00000003084.11:c.1766+2T>C		MANE	ENST00000003084.11:c.1766+2T>C	NC_000007.14(ENST00000003084.11):c.1766+2T>C					ENSP00000003084.6:p.?		NC_000007.14:g.117590441T>C						7	117590441	.	T	C	CFTR	HGNC:1884	CFTR-201
ENST00000003084.11:c.1786_1787del		MANE	ENST00000003084.11:c.1786_1787del						ENSP00000003084.6:p.(Ala596Ter)		NC_000007.14:g.117591953_117591954del						7	117591952	.	GGC	G	CFTR	HGNC:1884	CFTR-201
ENST00000003084.11:c.1936G>T		MANE	ENST00000003084.11:c.1936G>T						ENSP00000003084.6:p.(Gly646Ter)		NC_000007.14:g.117592103G>T						7	117592103	.	G	T	CFTR	HGNC:1884	CFTR-201
ENST00000003084.11:c.1954C>T		MANE	ENST00000003084.11:c.1954C>T						ENSP00000003084.6:p.(Gln652Ter)		NC_000007.14:g.117592121C>T						7	117592121	.	C	T	CFTR	HGNC:1884	CFTR-201
ENST00000003084.11:c.1981del		MANE	ENST00000003084.11:c.1981del						ENSP00000003084.6:p.(Ile661SerfsTer2)		NC_000007.14:g.117592148del						7	117592146	.	CA	C	CFTR	HGNC:1884	CFTR-201
ENST00000003084.11:c.1A>C		MANE	ENST00000003084.11:c.1A>C						ENSP00000003084.6:p.(Met1?)		NC_000007.14:g.117480095A>C						7	117480095	.	A	C	CFTR	HGNC:1884	CFTR-201
ENST00000003084.11:c.2062A>T		MANE	ENST00000003084.11:c.2062A>T						ENSP00000003084.6:p.(Lys688Ter)		NC_000007.14:g.117592229A>T						7	117592229	.	A	T	CFTR	HGNC:1884	CFTR-201
ENST00000003084.11:c.2089dup		MANE	ENST00000003084.11:c.2089dup						ENSP00000003084.6:p.(Arg697LysfsTer33)		NC_000007.14:g.117592256dup						7	117592250	.	G	GA	CFTR	HGNC:1884	CFTR-201
ENST00000003084.11:c.2156T>A		MANE	ENST00000003084.11:c.2156T>A						ENSP00000003084.6:p.(Leu719Ter)		NC_000007.14:g.117592323T>A						7	117592323	.	T	A	CFTR	HGNC:1884	CFTR-201
ENST00000003084.11:c.2188G>T		MANE	ENST00000003084.11:c.2188G>T						ENSP00000003084.6:p.(Glu730Ter)		NC_000007.14:g.117592355G>T						7	117592355	.	G	T	CFTR	HGNC:1884	CFTR-201
ENST00000003084.11:c.2203del		MANE	ENST00000003084.11:c.2203del						ENSP00000003084.6:p.(Arg735GlyfsTer4)		NC_000007.14:g.117592370del						7	117592368	.	GA	G	CFTR	HGNC:1884	CFTR-201
ENST00000003084.11:c.2261del		MANE	ENST00000003084.11:c.2261del						ENSP00000003084.6:p.(Val754GlyfsTer17)		NC_000007.14:g.117592428del						7	117592427	.	GT	G	CFTR	HGNC:1884	CFTR-201
ENST00000003084.11:c.2299C>T		MANE	ENST00000003084.11:c.2299C>T						ENSP00000003084.6:p.(Gln767Ter)		NC_000007.14:g.117592466C>T						7	117592466	.	C	T	CFTR	HGNC:1884	CFTR-201
ENST00000003084.11:c.2335C>T		MANE	ENST00000003084.11:c.2335C>T						ENSP00000003084.6:p.(Gln779Ter)		NC_000007.14:g.117592502C>T						7	117592502	.	C	T	CFTR	HGNC:1884	CFTR-201
ENST00000003084.11:c.2341C>T		MANE	ENST00000003084.11:c.2341C>T						ENSP00000003084.6:p.(Gln781Ter)		NC_000007.14:g.117592508C>T						7	117592508	.	C	T	CFTR	HGNC:1884	CFTR-201
ENST00000003084.11:c.234del		MANE	ENST00000003084.11:c.234del						ENSP00000003084.6:p.(Trp79GlyfsTer12)		NC_000007.14:g.117509103del						7	117509102	.	TC	T	CFTR	HGNC:1884	CFTR-201
ENST00000003084.11:c.236G>A		MANE	ENST00000003084.11:c.236G>A						ENSP00000003084.6:p.(Trp79Ter)		NC_000007.14:g.117509105G>A						7	117509105	.	G	A	CFTR	HGNC:1884	CFTR-201
ENST00000003084.11:c.2393dup		MANE	ENST00000003084.11:c.2393dup						ENSP00000003084.6:p.(Gln799SerfsTer6)		NC_000007.14:g.117592560dup						7	117592556	.	G	GC	CFTR	HGNC:1884	CFTR-201
ENST00000003084.11:c.2440C>T		MANE	ENST00000003084.11:c.2440C>T						ENSP00000003084.6:p.(Gln814Ter)		NC_000007.14:g.117592607C>T						7	117592607	.	C	T	CFTR	HGNC:1884	CFTR-201
ENST00000003084.11:c.2443G>T		MANE	ENST00000003084.11:c.2443G>T						ENSP00000003084.6:p.(Glu815Ter)		NC_000007.14:g.117592610G>T						7	117592610	.	G	T	CFTR	HGNC:1884	CFTR-201
ENST00000003084.11:c.2488A>T		MANE	ENST00000003084.11:c.2488A>T						ENSP00000003084.6:p.(Lys830Ter)		NC_000007.14:g.117592655A>T						7	117592655	.	A	T	CFTR	HGNC:1884	CFTR-201
ENST00000003084.11:c.2576_2588del		MANE	ENST00000003084.11:c.2576_2588del						ENSP00000003084.6:p.(Leu859Ter)		NC_000007.14:g.117595015_117595027del						7	117595011	.	AGCTTAATTTTTGT	A	CFTR	HGNC:1884	CFTR-201
ENST00000003084.11:c.2619+2T>C		MANE	ENST00000003084.11:c.2619+2T>C	NC_000007.14(ENST00000003084.11):c.2619+2T>C					ENSP00000003084.6:p.?		NC_000007.14:g.117595060T>C						7	117595060	.	T	C	CFTR	HGNC:1884	CFTR-201
ENST00000003084.11:c.2644_2645dup		MANE	ENST00000003084.11:c.2644_2645dup						ENSP00000003084.6:p.(Trp882CysfsTer25)		NC_000007.14:g.117602850_117602851dup						7	117602847	.	C	CTG	CFTR	HGNC:1884	CFTR-201
ENST00000003084.11:c.273+2T>G		MANE	ENST00000003084.11:c.273+2T>G	NC_000007.14(ENST00000003084.11):c.273+2T>G					ENSP00000003084.6:p.?		NC_000007.14:g.117509144T>G						7	117509144	.	T	G	CFTR	HGNC:1884	CFTR-201
ENST00000003084.11:c.274-1G>C		MANE	ENST00000003084.11:c.274-1G>C	NC_000007.14(ENST00000003084.11):c.274-1G>C					ENSP00000003084.6:p.?		NC_000007.14:g.117530898G>C						7	117530898	.	G	C	CFTR	HGNC:1884	CFTR-201
ENST00000003084.11:c.2909del		MANE	ENST00000003084.11:c.2909del						ENSP00000003084.6:p.(Gly970ValfsTer11)		NC_000007.14:g.117606674del						7	117606672	.	AG	A	CFTR	HGNC:1884	CFTR-201
ENST00000003084.11:c.2924_2925del		MANE	ENST00000003084.11:c.2924_2925del						ENSP00000003084.6:p.(Arg975IlefsTer10)		NC_000007.14:g.117606689_117606690del						7	117606687	.	TAG	T	CFTR	HGNC:1884	CFTR-201
ENST00000003084.11:c.2932A>T		MANE	ENST00000003084.11:c.2932A>T						ENSP00000003084.6:p.(Lys978Ter)		NC_000007.14:g.117606697A>T						7	117606697	.	A	T	CFTR	HGNC:1884	CFTR-201
ENST00000003084.11:c.2964dup		MANE	ENST00000003084.11:c.2964dup						ENSP00000003084.6:p.(Leu989SerfsTer5)		NC_000007.14:g.117606729dup						7	117606728	.	C	CT	CFTR	HGNC:1884	CFTR-201
ENST00000003084.11:c.3007G>T		MANE	ENST00000003084.11:c.3007G>T						ENSP00000003084.6:p.(Gly1003Ter)		NC_000007.14:g.117610537G>T						7	117610537	.	G	T	CFTR	HGNC:1884	CFTR-201
ENST00000003084.11:c.3008del		MANE	ENST00000003084.11:c.3008del						ENSP00000003084.6:p.(Gly1003GlufsTer3)		NC_000007.14:g.117610538del						7	117610536	.	TG	T	CFTR	HGNC:1884	CFTR-201
ENST00000003084.11:c.3011del		MANE	ENST00000003084.11:c.3011del						ENSP00000003084.6:p.(Ala1004ValfsTer2)		NC_000007.14:g.117610541del						7	117610540	.	GC	G	CFTR	HGNC:1884	CFTR-201
ENST00000003084.11:c.3022del		MANE	ENST00000003084.11:c.3022del						ENSP00000003084.6:p.(Val1008SerfsTer15)		NC_000007.14:g.117610552del						7	117610551	.	TG	T	CFTR	HGNC:1884	CFTR-201
ENST00000003084.11:c.3106del		MANE	ENST00000003084.11:c.3106del						ENSP00000003084.6:p.(Thr1036ProfsTer24)		NC_000007.14:g.117610636del						7	117610633	.	CA	C	CFTR	HGNC:1884	CFTR-201
ENST00000003084.11:c.3161del		MANE	ENST00000003084.11:c.3161del						ENSP00000003084.6:p.(His1054LeufsTer6)		NC_000007.14:g.117611602del						7	117611601	.	CA	C	CFTR	HGNC:1884	CFTR-201
ENST00000003084.11:c.3189G>A		MANE	ENST00000003084.11:c.3189G>A						ENSP00000003084.6:p.(Trp1063Ter)		NC_000007.14:g.117611630G>A						7	117611630	.	G	A	CFTR	HGNC:1884	CFTR-201
ENST00000003084.11:c.3264del		MANE	ENST00000003084.11:c.3264del						ENSP00000003084.6:p.(Trp1089GlyfsTer13)		NC_000007.14:g.117611705del						7	117611704	.	AC	A	CFTR	HGNC:1884	CFTR-201
ENST00000003084.11:c.3275_3290del		MANE	ENST00000003084.11:c.3275_3290del						ENSP00000003084.6:p.(Tyr1092SerfsTer5)		NC_000007.14:g.117611716_117611731del						7	117611715	.	TACCTGTCAACACTGCG	T	CFTR	HGNC:1884	CFTR-201
ENST00000003084.11:c.3397del		MANE	ENST00000003084.11:c.3397del						ENSP00000003084.6:p.(Leu1133Ter)		NC_000007.14:g.117614642del						7	117614640	.	TC	T	CFTR	HGNC:1884	CFTR-201
ENST00000003084.11:c.3400_3401delinsGTA		MANE	ENST00000003084.11:c.3400_3401delinsGTA						ENSP00000003084.6:p.(Thr1134ValfsTer22)		NC_000007.14:g.117614645_117614646delinsGTA						7	117614645	.	AC	GTA	CFTR	HGNC:1884	CFTR-201
ENST00000003084.11:c.3407_3422del		MANE	ENST00000003084.11:c.3407_3422del						ENSP00000003084.6:p.(Ala1136ValfsTer7)		NC_000007.14:g.117614652_117614667del						7	117614649	.	TAGCCATGAATATCATG	T	CFTR	HGNC:1884	CFTR-201
ENST00000003084.11:c.3536_3539del		MANE	ENST00000003084.11:c.3536_3539del						ENSP00000003084.6:p.(Thr1179AsnfsTer12)		NC_000007.14:g.117627589_117627592del						7	117627585	.	TCAAC	T	CFTR	HGNC:1884	CFTR-201
ENST00000003084.11:c.357del		MANE	ENST00000003084.11:c.357del						ENSP00000003084.6:p.(Ile119MetfsTer5)		NC_000007.14:g.117530982del						7	117530981	.	TC	T	CFTR	HGNC:1884	CFTR-201
ENST00000003084.11:c.3598delinsTCT		MANE	ENST00000003084.11:c.3598delinsTCT						ENSP00000003084.6:p.(Lys1200SerfsTer12)		NC_000007.14:g.117627651delinsTCT						7	117627651	.	A	TCT	CFTR	HGNC:1884	CFTR-201
ENST00000003084.11:c.3615del		MANE	ENST00000003084.11:c.3615del						ENSP00000003084.6:p.(Ser1206GlnfsTer5)		NC_000007.14:g.117627668del						7	117627665	.	GC	G	CFTR	HGNC:1884	CFTR-201
ENST00000003084.11:c.3618_3619del		MANE	ENST00000003084.11:c.3618_3619del						ENSP00000003084.6:p.(Gly1208ProfsTer56)		NC_000007.14:g.117627671_117627672del						7	117627670	.	CAG	C	CFTR	HGNC:1884	CFTR-201
ENST00000003084.11:c.3841C>T		MANE	ENST00000003084.11:c.3841C>T						ENSP00000003084.6:p.(Gln1281Ter)		NC_000007.14:g.117642561C>T						7	117642561	.	C	T	CFTR	HGNC:1884	CFTR-201
ENST00000003084.11:c.3904A>T		MANE	ENST00000003084.11:c.3904A>T						ENSP00000003084.6:p.(Lys1302Ter)		NC_000007.14:g.117652872A>T						7	117652872	.	A	T	CFTR	HGNC:1884	CFTR-201
ENST00000003084.11:c.3921T>A		MANE	ENST00000003084.11:c.3921T>A						ENSP00000003084.6:p.(Tyr1307Ter)		NC_000007.14:g.117652889T>A						7	117652889	.	T	A	CFTR	HGNC:1884	CFTR-201
ENST00000003084.11:c.393del		MANE	ENST00000003084.11:c.393del						ENSP00000003084.6:p.(Phe131LeufsTer3)		NC_000007.14:g.117531018del						7	117531015	.	CT	C	CFTR	HGNC:1884	CFTR-201
ENST00000003084.11:c.3947G>A		MANE	ENST00000003084.11:c.3947G>A						ENSP00000003084.6:p.(Trp1316Ter)		NC_000007.14:g.117652915G>A						7	117652915	.	G	A	CFTR	HGNC:1884	CFTR-201
ENST00000003084.11:c.3976del		MANE	ENST00000003084.11:c.3976del						ENSP00000003084.6:p.(Ser1326LeufsTer2)		NC_000007.14:g.117664700del						7	117664699	.	AT	A	CFTR	HGNC:1884	CFTR-201
ENST00000003084.11:c.4028dup		MANE	ENST00000003084.11:c.4028dup						ENSP00000003084.6:p.(Cys1344LeufsTer15)		NC_000007.14:g.117664752dup						7	117664747	.	T	TG	CFTR	HGNC:1884	CFTR-201
ENST00000003084.11:c.409_412del		MANE	ENST00000003084.11:c.409_412del						ENSP00000003084.6:p.(Leu137TyrfsTer15)		NC_000007.14:g.117531034_117531037del						7	117531033	.	GCTCC	G	CFTR	HGNC:1884	CFTR-201
ENST00000003084.11:c.410_416del		MANE	ENST00000003084.11:c.410_416del						ENSP00000003084.6:p.(Leu137ProfsTer14)		NC_000007.14:g.117531035_117531041del						7	117531034	.	CTCCTACA	C	CFTR	HGNC:1884	CFTR-201
ENST00000003084.11:c.489+1G>A		MANE	ENST00000003084.11:c.489+1G>A	NC_000007.14(ENST00000003084.11):c.489+1G>A					ENSP00000003084.6:p.?		NC_000007.14:g.117531115G>A						7	117531115	.	G	A	CFTR	HGNC:1884	CFTR-201
ENST00000003084.11:c.489+2T>C		MANE	ENST00000003084.11:c.489+2T>C	NC_000007.14(ENST00000003084.11):c.489+2T>C					ENSP00000003084.6:p.?		NC_000007.14:g.117531116T>C						7	117531116	.	T	C	CFTR	HGNC:1884	CFTR-201
ENST00000003084.11:c.49_50dup		MANE	ENST00000003084.11:c.49_50dup						ENSP00000003084.6:p.(Trp19AlafsTer7)		NC_000007.14:g.117480143_117480144dup						7	117480137	.	C	CTT	CFTR	HGNC:1884	CFTR-201
ENST00000003084.11:c.498del		MANE	ENST00000003084.11:c.498del						ENSP00000003084.6:p.(Lys166AsnfsTer7)		NC_000007.14:g.117534284del						7	117534283	.	AG	A	CFTR	HGNC:1884	CFTR-201
ENST00000003084.11:c.522_526del		MANE	ENST00000003084.11:c.522_526del						ENSP00000003084.6:p.(Ile175TyrfsTer6)		NC_000007.14:g.117534308_117534312del						7	117534303	.	GATAAA	G	CFTR	HGNC:1884	CFTR-201
ENST00000003084.11:c.54-1G>A		MANE	ENST00000003084.11:c.54-1G>A	NC_000007.14(ENST00000003084.11):c.54-1G>A					ENSP00000003084.6:p.?		NC_000007.14:g.117504252G>A						7	117504252	.	G	A	CFTR	HGNC:1884	CFTR-201
ENST00000003084.11:c.543_556del		MANE	ENST00000003084.11:c.543_556del						ENSP00000003084.6:p.(Ser182GlnfsTer6)		NC_000007.14:g.117534329_117534342del						7	117534328	.	TTAGTCTCCTTTCCA	T	CFTR	HGNC:1884	CFTR-201
ENST00000003084.11:c.548del		MANE	ENST00000003084.11:c.548del						ENSP00000003084.6:p.(Leu183ProfsTer6)		NC_000007.14:g.117534334del						7	117534333	.	CT	C	CFTR	HGNC:1884	CFTR-201
ENST00000003084.11:c.550del		MANE	ENST00000003084.11:c.550del						ENSP00000003084.6:p.(Leu184PhefsTer5)		NC_000007.14:g.117534336del						7	117534334	.	TC	T	CFTR	HGNC:1884	CFTR-201
ENST00000003084.11:c.578_579+5del		MANE	ENST00000003084.11:c.578_579+5del	NC_000007.14(ENST00000003084.11):c.578_579+5del					ENSP00000003084.6:p.?		NC_000007.14:g.117534364_117534370del						7	117534360	.	GATGAAGT	G	CFTR	HGNC:1884	CFTR-201
ENST00000003084.11:c.581_582del		MANE	ENST00000003084.11:c.581_582del						ENSP00000003084.6:p.(Gly194AlafsTer63)		NC_000007.14:g.117535249_117535250del						7	117535248	.	GGA	G	CFTR	HGNC:1884	CFTR-201
ENST00000003084.11:c.601del		MANE	ENST00000003084.11:c.601del						ENSP00000003084.6:p.(Val201CysfsTer14)		NC_000007.14:g.117535269del						7	117535268	.	CG	C	CFTR	HGNC:1884	CFTR-201
ENST00000003084.11:c.708dup		MANE	ENST00000003084.11:c.708dup						ENSP00000003084.6:p.(Gln237SerfsTer21)		NC_000007.14:g.117535376dup						7	117535371	.	C	CT	CFTR	HGNC:1884	CFTR-201
ENST00000003084.11:c.764del		MANE	ENST00000003084.11:c.764del						ENSP00000003084.6:p.(Ile255ThrfsTer6)		NC_000007.14:g.117536568del						7	117536567	.	AT	A	CFTR	HGNC:1884	CFTR-201
ENST00000003084.11:c.850del		MANE	ENST00000003084.11:c.850del						ENSP00000003084.6:p.(Met284Ter)		NC_000007.14:g.117536654del						7	117536648	.	GA	G	CFTR	HGNC:1884	CFTR-201
ENST00000003084.11:c.874_875del		MANE	ENST00000003084.11:c.874_875del						ENSP00000003084.6:p.(Glu292ThrfsTer15)		NC_000007.14:g.117540104_117540105del						7	117540102	.	CAG	C	CFTR	HGNC:1884	CFTR-201
ENST00000003084.11:c.1025_1026insTA		MANE	ENST00000003084.11:c.1025_1026insTA						ENSP00000003084.6:p.(Cys343ThrfsTer27)		NC_000007.14:g.117540255_117540256insTA						7	117540255	.	T	TTA	CFTR	HGNC:1884	CFTR-201
ENST00000003084.11:c.1053_1054del		MANE	ENST00000003084.11:c.1053_1054del						ENSP00000003084.6:p.(Arg352AlafsTer11)		NC_000007.14:g.117540283_117540284del						7	117540281	.	ACT	A	CFTR	HGNC:1884	CFTR-201
ENST00000003084.11:c.1068G>A		MANE	ENST00000003084.11:c.1068G>A						ENSP00000003084.6:p.(Trp356Ter)		NC_000007.14:g.117540298G>A						7	117540298	.	G	A	CFTR	HGNC:1884	CFTR-201
ENST00000003084.11:c.1082G>A		MANE	ENST00000003084.11:c.1082G>A						ENSP00000003084.6:p.(Trp361Ter)		NC_000007.14:g.117540312G>A						7	117540312	.	G	A	CFTR	HGNC:1884	CFTR-201
ENST00000003084.11:c.1083G>A		MANE	ENST00000003084.11:c.1083G>A						ENSP00000003084.6:p.(Trp361Ter)		NC_000007.14:g.117540313G>A						7	117540313	.	G	A	CFTR	HGNC:1884	CFTR-201
ENST00000003084.11:c.1116_1116+1insATCAA		MANE	ENST00000003084.11:c.1116_1116+1insATCAA	NC_000007.14(ENST00000003084.11):c.1116_1116+1insATCAA					ENSP00000003084.6:p.?		NC_000007.14:g.117540346_117540347insATCAA						7	117540346	.	G	GATCAA	CFTR	HGNC:1884	CFTR-201
ENST00000003084.11:c.1118dup		MANE	ENST00000003084.11:c.1118dup						ENSP00000003084.6:p.(Asp373GlufsTer9)		NC_000007.14:g.117542017dup						7	117542016	.	G	GA	CFTR	HGNC:1884	CFTR-201
ENST00000003084.11:c.112_113del		MANE	ENST00000003084.11:c.112_113del						ENSP00000003084.6:p.(Tyr38ProfsTer6)		NC_000007.14:g.117504311_117504312del						7	117504307	.	CAT	C	CFTR	HGNC:1884	CFTR-201
ENST00000003084.11:c.1130del		MANE	ENST00000003084.11:c.1130del						ENSP00000003084.6:p.(Lys377SerfsTer11)		NC_000007.14:g.117542029del						7	117542025	.	CA	C	CFTR	HGNC:1884	CFTR-201
ENST00000003084.11:c.1132C>T		MANE	ENST00000003084.11:c.1132C>T						ENSP00000003084.6:p.(Gln378Ter)		NC_000007.14:g.117542031C>T						7	117542031	.	C	T	CFTR	HGNC:1884	CFTR-201
ENST00000003084.11:c.1157dup		MANE	ENST00000003084.11:c.1157dup						ENSP00000003084.6:p.(Asn386LysfsTer25)		NC_000007.14:g.117542056dup						7	117542054	.	T	TA	CFTR	HGNC:1884	CFTR-201
ENST00000003084.11:c.1159_1160del		MANE	ENST00000003084.11:c.1159_1160del						ENSP00000003084.6:p.(Leu387AsnfsTer23)		NC_000007.14:g.117542058_117542059del						7	117542057	.	CTT	C	CFTR	HGNC:1884	CFTR-201
ENST00000003084.11:c.1162_1163delinsTA		MANE	ENST00000003084.11:c.1162_1163delinsTA						ENSP00000003084.6:p.(Thr388Ter)		NC_000007.14:g.117542061_117542062delinsTA						7	117542061	.	AC	TA	CFTR	HGNC:1884	CFTR-201
ENST00000003084.11:c.1162_1168del		MANE	ENST00000003084.11:c.1162_1168del						ENSP00000003084.6:p.(Thr388GlnfsTer3)		NC_000007.14:g.117542061_117542067del						7	117542058	.	TTAACGAC	T	CFTR	HGNC:1884	CFTR-201
ENST00000003084.11:c.1209+1G>C		MANE	ENST00000003084.11:c.1209+1G>C	NC_000007.14(ENST00000003084.11):c.1209+1G>C					ENSP00000003084.6:p.?		NC_000007.14:g.117542109G>C						7	117542109	.	G	C	CFTR	HGNC:1884	CFTR-201
ENST00000003084.11:c.1209+1G>T		MANE	ENST00000003084.11:c.1209+1G>T	NC_000007.14(ENST00000003084.11):c.1209+1G>T					ENSP00000003084.6:p.?		NC_000007.14:g.117542109G>T						7	117542109	.	G	T	CFTR	HGNC:1884	CFTR-201
ENST00000003084.11:c.1209+2T>G		MANE	ENST00000003084.11:c.1209+2T>G	NC_000007.14(ENST00000003084.11):c.1209+2T>G					ENSP00000003084.6:p.?		NC_000007.14:g.117542110T>G						7	117542110	.	T	G	CFTR	HGNC:1884	CFTR-201
ENST00000003084.11:c.1210-1G>C		MANE	ENST00000003084.11:c.1210-1G>C	NC_000007.14(ENST00000003084.11):c.1210-1G>C					ENSP00000003084.6:p.?		NC_000007.14:g.117548640G>C						7	117548640	.	G	C	CFTR	HGNC:1884	CFTR-201
ENST00000003084.11:c.1210-1G>T		MANE	ENST00000003084.11:c.1210-1G>T	NC_000007.14(ENST00000003084.11):c.1210-1G>T					ENSP00000003084.6:p.?		NC_000007.14:g.117548640G>T						7	117548640	.	G	T	CFTR	HGNC:1884	CFTR-201
ENST00000003084.11:c.1221del		MANE	ENST00000003084.11:c.1221del						ENSP00000003084.6:p.(Glu407AspfsTer35)		NC_000007.14:g.117548652del						7	117548650	.	GA	G	CFTR	HGNC:1884	CFTR-201
ENST00000003084.11:c.1243_1247del		MANE	ENST00000003084.11:c.1243_1247del						ENSP00000003084.6:p.(Asn415Ter)		NC_000007.14:g.117548674_117548678del						7	117548665	.	GCAAAA	G	CFTR	HGNC:1884	CFTR-201
ENST00000003084.11:c.1248dup		MANE	ENST00000003084.11:c.1248dup						ENSP00000003084.6:p.(Asn417Ter)		NC_000007.14:g.117548679dup						7	117548678	.	A	AT	CFTR	HGNC:1884	CFTR-201
ENST00000003084.11:c.1287del		MANE	ENST00000003084.11:c.1287del						ENSP00000003084.6:p.(Phe430SerfsTer12)		NC_000007.14:g.117548718del						7	117548717	.	TC	T	CFTR	HGNC:1884	CFTR-201
ENST00000003084.11:c.1324A>T		MANE	ENST00000003084.11:c.1324A>T						ENSP00000003084.6:p.(Lys442Ter)		NC_000007.14:g.117548755A>T						7	117548755	.	A	T	CFTR	HGNC:1884	CFTR-201
ENST00000003084.11:c.1360_1387del		MANE	ENST00000003084.11:c.1360_1387del						ENSP00000003084.6:p.(Leu454AlafsTer6)		NC_000007.14:g.117548791_117548818del						7	117548789	.	TGTTGGCGGTTGCTGGATCCACTGGAGCA	T	CFTR	HGNC:1884	CFTR-201
ENST00000003084.11:c.1366del		MANE	ENST00000003084.11:c.1366del						ENSP00000003084.6:p.(Val456LeufsTer13)		NC_000007.14:g.117548797del						7	117548795	.	CG	C	CFTR	HGNC:1884	CFTR-201
ENST00000003084.11:c.1392+1del		MANE	ENST00000003084.11:c.1392+1del	NC_000007.14(ENST00000003084.11):c.1392+1del					ENSP00000003084.6:p.?		NC_000007.14:g.117548824del						7	117548822	.	AG	A	CFTR	HGNC:1884	CFTR-201
ENST00000003084.11:c.142_145del		MANE	ENST00000003084.11:c.142_145del						ENSP00000003084.6:p.(Asn48TyrfsTer42)		NC_000007.14:g.117504341_117504344del						7	117504339	.	ACAAT	A	CFTR	HGNC:1884	CFTR-201
ENST00000003084.11:c.1424del		MANE	ENST00000003084.11:c.1424del						ENSP00000003084.6:p.(Leu475ArgfsTer52)		NC_000007.14:g.117559495del						7	117559494	.	CT	C	CFTR	HGNC:1884	CFTR-201
ENST00000003084.11:c.1439del		MANE	ENST00000003084.11:c.1439del						ENSP00000003084.6:p.(Gly480ValfsTer47)		NC_000007.14:g.117559510del						7	117559507	.	AG	A	CFTR	HGNC:1884	CFTR-201
ENST00000003084.11:c.1510G>T		MANE	ENST00000003084.11:c.1510G>T						ENSP00000003084.6:p.(Glu504Ter)		NC_000007.14:g.117559581G>T						7	117559581	.	G	T	CFTR	HGNC:1884	CFTR-201
ENST00000003084.11:c.1540G>T		MANE	ENST00000003084.11:c.1540G>T						ENSP00000003084.6:p.(Glu514Ter)		NC_000007.14:g.117559611G>T						7	117559611	.	G	T	CFTR	HGNC:1884	CFTR-201
ENST00000003084.11:c.154A>T		MANE	ENST00000003084.11:c.154A>T						ENSP00000003084.6:p.(Lys52Ter)		NC_000007.14:g.117504353A>T						7	117504353	.	A	T	CFTR	HGNC:1884	CFTR-201
ENST00000003084.11:c.1551C>A		MANE	ENST00000003084.11:c.1551C>A						ENSP00000003084.6:p.(Tyr517Ter)		NC_000007.14:g.117559622C>A						7	117559622	.	C	A	CFTR	HGNC:1884	CFTR-201
ENST00000003084.11:c.1551C>G		MANE	ENST00000003084.11:c.1551C>G						ENSP00000003084.6:p.(Tyr517Ter)		NC_000007.14:g.117559622C>G						7	117559622	.	C	G	CFTR	HGNC:1884	CFTR-201
ENST00000003084.11:c.156del		MANE	ENST00000003084.11:c.156del						ENSP00000003084.6:p.(Lys52AsnfsTer39)		NC_000007.14:g.117504355del						7	117504350	.	GA	G	CFTR	HGNC:1884	CFTR-201
ENST00000003084.11:c.1582G>T		MANE	ENST00000003084.11:c.1582G>T						ENSP00000003084.6:p.(Glu528Ter)		NC_000007.14:g.117559653G>T						7	117559653	.	G	T	CFTR	HGNC:1884	CFTR-201
ENST00000003084.11:c.1616_1617dup		MANE	ENST00000003084.11:c.1616_1617dup						ENSP00000003084.6:p.(Val540Ter)		NC_000007.14:g.117587770_117587771dup						7	117587766	.	A	AAT	CFTR	HGNC:1884	CFTR-201
ENST00000003084.11:c.164+1G>C		MANE	ENST00000003084.11:c.164+1G>C	NC_000007.14(ENST00000003084.11):c.164+1G>C					ENSP00000003084.6:p.?		NC_000007.14:g.117504364G>C						7	117504364	.	G	C	CFTR	HGNC:1884	CFTR-201
ENST00000003084.11:c.164+2T>G		MANE	ENST00000003084.11:c.164+2T>G	NC_000007.14(ENST00000003084.11):c.164+2T>G					ENSP00000003084.6:p.?		NC_000007.14:g.117504365T>G						7	117504365	.	T	G	CFTR	HGNC:1884	CFTR-201
ENST00000003084.11:c.1674del		MANE	ENST00000003084.11:c.1674del						ENSP00000003084.6:p.(Ala559GlnfsTer13)		NC_000007.14:g.117587828del						7	117587827	.	TA	T	CFTR	HGNC:1884	CFTR-201
ENST00000003084.11:c.1680-1G>C		MANE	ENST00000003084.11:c.1680-1G>C	NC_000007.14(ENST00000003084.11):c.1680-1G>C					ENSP00000003084.6:p.?		NC_000007.14:g.117590352G>C						7	117590352	.	G	C	CFTR	HGNC:1884	CFTR-201
ENST00000003084.11:c.1680-2A>C		MANE	ENST00000003084.11:c.1680-2A>C	NC_000007.14(ENST00000003084.11):c.1680-2A>C					ENSP00000003084.6:p.?		NC_000007.14:g.117590351A>C						7	117590351	.	A	C	CFTR	HGNC:1884	CFTR-201
ENST00000003084.11:c.1682dup		MANE	ENST00000003084.11:c.1682dup						ENSP00000003084.6:p.(Val562SerfsTer6)		NC_000007.14:g.117590355dup						7	117590354	.	G	GC	CFTR	HGNC:1884	CFTR-201
ENST00000003084.11:c.1741_1742dup		MANE	ENST00000003084.11:c.1741_1742dup						ENSP00000003084.6:p.(Leu581PhefsTer2)		NC_000007.14:g.117590414_117590415dup						7	117590411	.	G	GTT	CFTR	HGNC:1884	CFTR-201
ENST00000003084.11:c.1742dup		MANE	ENST00000003084.11:c.1742dup						ENSP00000003084.6:p.(Leu581PhefsTer8)		NC_000007.14:g.117590415dup						7	117590411	.	G	GT	CFTR	HGNC:1884	CFTR-201
ENST00000003084.11:c.1766+2del		MANE	ENST00000003084.11:c.1766+2del	NC_000007.14(ENST00000003084.11):c.1766+2del					ENSP00000003084.6:p.?		NC_000007.14:g.117590441del						7	117590440	.	GT	G	CFTR	HGNC:1884	CFTR-201
ENST00000003084.11:c.177dup		MANE	ENST00000003084.11:c.177dup						ENSP00000003084.6:p.(Glu60ArgfsTer9)		NC_000007.14:g.117509046dup						7	117509045	.	G	GA	CFTR	HGNC:1884	CFTR-201
ENST00000003084.11:c.1792A>T		MANE	ENST00000003084.11:c.1792A>T						ENSP00000003084.6:p.(Lys598Ter)		NC_000007.14:g.117591959A>T						7	117591959	.	A	T	CFTR	HGNC:1884	CFTR-201
ENST00000003084.11:c.1800del		MANE	ENST00000003084.11:c.1800del						ENSP00000003084.6:p.(Ile601PhefsTer10)		NC_000007.14:g.117591967del						7	117591965	.	AG	A	CFTR	HGNC:1884	CFTR-201
ENST00000003084.11:c.1807del		MANE	ENST00000003084.11:c.1807del						ENSP00000003084.6:p.(Val603SerfsTer8)		NC_000007.14:g.117591974del						7	117591972	.	TG	T	CFTR	HGNC:1884	CFTR-201
ENST00000003084.11:c.1810_1826del		MANE	ENST00000003084.11:c.1810_1826del						ENSP00000003084.6:p.(Thr604PhefsTer5)		NC_000007.14:g.117591977_117591993del						7	117591976	.	CACTTCTAAAATGGAACA	C	CFTR	HGNC:1884	CFTR-201
ENST00000003084.11:c.1846del		MANE	ENST00000003084.11:c.1846del						ENSP00000003084.6:p.(Ile616TyrfsTer2)		NC_000007.14:g.117592013del						7	117592009	.	CA	C	CFTR	HGNC:1884	CFTR-201
ENST00000003084.11:c.1846dup		MANE	ENST00000003084.11:c.1846dup						ENSP00000003084.6:p.(Ile616AsnfsTer6)		NC_000007.14:g.117592013dup						7	117592009	.	C	CA	CFTR	HGNC:1884	CFTR-201
ENST00000003084.11:c.185dup		MANE	ENST00000003084.11:c.185dup						ENSP00000003084.6:p.(Ser63PhefsTer6)		NC_000007.14:g.117509054dup						7	117509053	.	G	GC	CFTR	HGNC:1884	CFTR-201
ENST00000003084.11:c.1874_1875del		MANE	ENST00000003084.11:c.1874_1875del						ENSP00000003084.6:p.(Tyr625PhefsTer16)		NC_000007.14:g.117592041_117592042del						7	117592039	.	CTA	C	CFTR	HGNC:1884	CFTR-201
ENST00000003084.11:c.1900C>T		MANE	ENST00000003084.11:c.1900C>T						ENSP00000003084.6:p.(Gln634Ter)		NC_000007.14:g.117592067C>T						7	117592067	.	C	T	CFTR	HGNC:1884	CFTR-201
ENST00000003084.11:c.1972dup		MANE	ENST00000003084.11:c.1972dup						ENSP00000003084.6:p.(Arg658LysfsTer7)		NC_000007.14:g.117592139dup						7	117592137	.	G	GA	CFTR	HGNC:1884	CFTR-201
ENST00000003084.11:c.1976del		MANE	ENST00000003084.11:c.1976del						ENSP00000003084.6:p.(Asn659IlefsTer4)		NC_000007.14:g.117592143del						7	117592140	.	GA	G	CFTR	HGNC:1884	CFTR-201
ENST00000003084.11:c.1977_1986del		MANE	ENST00000003084.11:c.1977_1986del						ENSP00000003084.6:p.(Asn659LysfsTer10)		NC_000007.14:g.117592144_117592153del						7	117592142	.	AATTCAATCCT	A	CFTR	HGNC:1884	CFTR-201
ENST00000003084.11:c.1987_2000del		MANE	ENST00000003084.11:c.1987_2000del						ENSP00000003084.6:p.(Thr663ProfsTer21)		NC_000007.14:g.117592154_117592167del						7	117592152	.	TAACTGAGACCTTAC	T	CFTR	HGNC:1884	CFTR-201
ENST00000003084.11:c.2000_2001del		MANE	ENST00000003084.11:c.2000_2001del						ENSP00000003084.6:p.(His667ProfsTer21)		NC_000007.14:g.117592167_117592168del						7	117592164	.	TAC	T	CFTR	HGNC:1884	CFTR-201
ENST00000003084.11:c.2036G>A		MANE	ENST00000003084.11:c.2036G>A						ENSP00000003084.6:p.(Trp679Ter)		NC_000007.14:g.117592203G>A						7	117592203	.	G	A	CFTR	HGNC:1884	CFTR-201
ENST00000003084.11:c.2044dup		MANE	ENST00000003084.11:c.2044dup						ENSP00000003084.6:p.(Thr682AsnfsTer7)		NC_000007.14:g.117592211dup						7	117592208	.	G	GA	CFTR	HGNC:1884	CFTR-201
ENST00000003084.11:c.2045dup		MANE	ENST00000003084.11:c.2045dup						ENSP00000003084.6:p.(Gln685ThrfsTer4)		NC_000007.14:g.117592212dup						7	117592211	.	A	AC	CFTR	HGNC:1884	CFTR-201
ENST00000003084.11:c.2051_2052del		MANE	ENST00000003084.11:c.2051_2052del						ENSP00000003084.6:p.(Lys684ThrfsTer4)		NC_000007.14:g.117592218_117592219del						7	117592212	.	CAA	C	CFTR	HGNC:1884	CFTR-201
ENST00000003084.11:c.2057_2058delinsA		MANE	ENST00000003084.11:c.2057_2058delinsA						ENSP00000003084.6:p.(Ser686TyrfsTer36)		NC_000007.14:g.117592224_117592225delinsA						7	117592224	.	CT	A	CFTR	HGNC:1884	CFTR-201
ENST00000003084.11:c.2074G>T		MANE	ENST00000003084.11:c.2074G>T						ENSP00000003084.6:p.(Glu692Ter)		NC_000007.14:g.117592241G>T						7	117592241	.	G	T	CFTR	HGNC:1884	CFTR-201
ENST00000003084.11:c.2083del		MANE	ENST00000003084.11:c.2083del						ENSP00000003084.6:p.(Glu695LysfsTer27)		NC_000007.14:g.117592250del						7	117592246	.	TG	T	CFTR	HGNC:1884	CFTR-201
ENST00000003084.11:c.2091del		MANE	ENST00000003084.11:c.2091del						ENSP00000003084.6:p.(Lys698ArgfsTer24)		NC_000007.14:g.117592258del						7	117592256	.	AG	A	CFTR	HGNC:1884	CFTR-201
ENST00000003084.11:c.2145_2146delinsGT		MANE	ENST00000003084.11:c.2145_2146delinsGT						ENSP00000003084.6:p.(Lys716Ter)		NC_000007.14:g.117592312_117592313delinsGT						7	117592312	.	AA	GT	CFTR	HGNC:1884	CFTR-201
ENST00000003084.11:c.2148del		MANE	ENST00000003084.11:c.2148del						ENSP00000003084.6:p.(Thr717LeufsTer5)		NC_000007.14:g.117592315del						7	117592314	.	AG	A	CFTR	HGNC:1884	CFTR-201
ENST00000003084.11:c.2277del		MANE	ENST00000003084.11:c.2277del						ENSP00000003084.6:p.(Thr760ArgfsTer11)		NC_000007.14:g.117592444del						7	117592440	.	GC	G	CFTR	HGNC:1884	CFTR-201
ENST00000003084.11:c.2303dup		MANE	ENST00000003084.11:c.2303dup						ENSP00000003084.6:p.(Val769CysfsTer10)		NC_000007.14:g.117592470dup						7	117592469	.	T	TC	CFTR	HGNC:1884	CFTR-201
ENST00000003084.11:c.2324_2325del		MANE	ENST00000003084.11:c.2324_2325del						ENSP00000003084.6:p.(His775LeufsTer3)		NC_000007.14:g.117592491_117592492del						7	117592486	.	GAC	G	CFTR	HGNC:1884	CFTR-201
ENST00000003084.11:c.2349dup		MANE	ENST00000003084.11:c.2349dup						ENSP00000003084.6:p.(His784SerfsTer21)		NC_000007.14:g.117592516dup						7	117592514	.	A	AT	CFTR	HGNC:1884	CFTR-201
ENST00000003084.11:c.2380del		MANE	ENST00000003084.11:c.2380del						ENSP00000003084.6:p.(Val794CysfsTer9)		NC_000007.14:g.117592547del						7	117592546	.	AG	A	CFTR	HGNC:1884	CFTR-201
ENST00000003084.11:c.2425del		MANE	ENST00000003084.11:c.2425del						ENSP00000003084.6:p.(Ser809GlnfsTer12)		NC_000007.14:g.117592592del						7	117592590	.	AT	A	CFTR	HGNC:1884	CFTR-201
ENST00000003084.11:c.2454_2455insT		MANE	ENST00000003084.11:c.2454_2455insT						ENSP00000003084.6:p.(Glu819Ter)		NC_000007.14:g.117592621_117592622insT						7	117592621	.	G	GT	CFTR	HGNC:1884	CFTR-201
ENST00000003084.11:c.2489dup		MANE	ENST00000003084.11:c.2489dup						ENSP00000003084.6:p.(Glu831GlyfsTer5)		NC_000007.14:g.117592656dup						7	117592653	.	T	TA	CFTR	HGNC:1884	CFTR-201
ENST00000003084.11:c.2491-2A>G		MANE	ENST00000003084.11:c.2491-2A>G	NC_000007.14(ENST00000003084.11):c.2491-2A>G					ENSP00000003084.6:p.?		NC_000007.14:g.117594928A>G						7	117594928	.	A	G	CFTR	HGNC:1884	CFTR-201
ENST00000003084.11:c.2502del		MANE	ENST00000003084.11:c.2502del						ENSP00000003084.6:p.(Phe834LeufsTer10)		NC_000007.14:g.117594941del						7	117594935	.	CT	C	CFTR	HGNC:1884	CFTR-201
ENST00000003084.11:c.2508del		MANE	ENST00000003084.11:c.2508del						ENSP00000003084.6:p.(Asp836GlufsTer8)		NC_000007.14:g.117594947del						7	117594946	.	AT	A	CFTR	HGNC:1884	CFTR-201
ENST00000003084.11:c.2523_2548del		MANE	ENST00000003084.11:c.2523_2548del						ENSP00000003084.6:p.(Ala842SerfsTer45)		NC_000007.14:g.117594962_117594987del						7	117594955	.	GCATACCAGCAGTGACTACATGGAACA	G	CFTR	HGNC:1884	CFTR-201
ENST00000003084.11:c.2562del		MANE	ENST00000003084.11:c.2562del						ENSP00000003084.6:p.(Val855SerfsTer5)		NC_000007.14:g.117595001del						7	117595000	.	CT	C	CFTR	HGNC:1884	CFTR-201
ENST00000003084.11:c.2592_2593del		MANE	ENST00000003084.11:c.2592_2593del						ENSP00000003084.6:p.(Ile864MetfsTer31)		NC_000007.14:g.117595031_117595032del						7	117595029	.	ATT	A	CFTR	HGNC:1884	CFTR-201
ENST00000003084.11:c.25dup		MANE	ENST00000003084.11:c.25dup						ENSP00000003084.6:p.(Ala9GlyfsTer36)		NC_000007.14:g.117480119dup						7	117480117	.	A	AG	CFTR	HGNC:1884	CFTR-201
ENST00000003084.11:c.2615del		MANE	ENST00000003084.11:c.2615del						ENSP00000003084.6:p.(Ala872GlufsTer34)		NC_000007.14:g.117595054del						7	117595053	.	GC	G	CFTR	HGNC:1884	CFTR-201
ENST00000003084.11:c.2619+2T>A		MANE	ENST00000003084.11:c.2619+2T>A	NC_000007.14(ENST00000003084.11):c.2619+2T>A					ENSP00000003084.6:p.?		NC_000007.14:g.117595060T>A						7	117595060	.	T	A	CFTR	HGNC:1884	CFTR-201
ENST00000003084.11:c.2620-1G>T		MANE	ENST00000003084.11:c.2620-1G>T	NC_000007.14(ENST00000003084.11):c.2620-1G>T					ENSP00000003084.6:p.?		NC_000007.14:g.117602825G>T						7	117602825	.	G	T	CFTR	HGNC:1884	CFTR-201
ENST00000003084.11:c.2620-2A>G		MANE	ENST00000003084.11:c.2620-2A>G	NC_000007.14(ENST00000003084.11):c.2620-2A>G					ENSP00000003084.6:p.?		NC_000007.14:g.117602824A>G						7	117602824	.	A	G	CFTR	HGNC:1884	CFTR-201
ENST00000003084.11:c.2658-2A>G		MANE	ENST00000003084.11:c.2658-2A>G	NC_000007.14(ENST00000003084.11):c.2658-2A>G					ENSP00000003084.6:p.?		NC_000007.14:g.117603530A>G						7	117603530	.	A	G	CFTR	HGNC:1884	CFTR-201
ENST00000003084.11:c.2705del		MANE	ENST00000003084.11:c.2705del						ENSP00000003084.6:p.(Ser902ThrfsTer4)		NC_000007.14:g.117603579del						7	117603578	.	AG	A	CFTR	HGNC:1884	CFTR-201
ENST00000003084.11:c.2732_2733insA		MANE	ENST00000003084.11:c.2732_2733insA						ENSP00000003084.6:p.(Ser911ArgfsTer64)		NC_000007.14:g.117603606_117603607insA						7	117603606	.	G	GA	CFTR	HGNC:1884	CFTR-201
ENST00000003084.11:c.2733_2734insA		MANE	ENST00000003084.11:c.2733_2734insA						ENSP00000003084.6:p.(Ser912IlefsTer63)		NC_000007.14:g.117603607_117603608insA						7	117603607	.	T	TA	CFTR	HGNC:1884	CFTR-201
ENST00000003084.11:c.274-2A>C		MANE	ENST00000003084.11:c.274-2A>C	NC_000007.14(ENST00000003084.11):c.274-2A>C					ENSP00000003084.6:p.?		NC_000007.14:g.117530897A>C						7	117530897	.	A	C	CFTR	HGNC:1884	CFTR-201
ENST00000003084.11:c.2776_2777del		MANE	ENST00000003084.11:c.2776_2777del						ENSP00000003084.6:p.(Leu926AlafsTer48)		NC_000007.14:g.117603650_117603651del						7	117603648	.	CTT	C	CFTR	HGNC:1884	CFTR-201
ENST00000003084.11:c.2777del		MANE	ENST00000003084.11:c.2777del						ENSP00000003084.6:p.(Leu926CysfsTer16)		NC_000007.14:g.117603651del						7	117603648	.	CT	C	CFTR	HGNC:1884	CFTR-201
ENST00000003084.11:c.2803_2813del		MANE	ENST00000003084.11:c.2803_2813del						ENSP00000003084.6:p.(Leu935AlafsTer36)		NC_000007.14:g.117603677_117603687del						7	117603673	.	AGGTCTACCACT	A	CFTR	HGNC:1884	CFTR-201
ENST00000003084.11:c.2805_2810del		MANE	ENST00000003084.11:c.2805_2810del						ENSP00000003084.6:p.(Pro936_Leu937del)		NC_000007.14:g.117603679_117603684del						7	117603676	.	TCTACCA	T	CFTR	HGNC:1884	CFTR-201
ENST00000003084.11:c.2816del		MANE	ENST00000003084.11:c.2816del						ENSP00000003084.6:p.(His939LeufsTer3)		NC_000007.14:g.117603690del						7	117603689	.	CA	C	CFTR	HGNC:1884	CFTR-201
ENST00000003084.11:c.2819_2820insA		MANE	ENST00000003084.11:c.2819_2820insA						ENSP00000003084.6:p.(Leu941SerfsTer34)		NC_000007.14:g.117603693_117603694insA						7	117603693	.	C	CA	CFTR	HGNC:1884	CFTR-201
ENST00000003084.11:c.2819_2823del		MANE	ENST00000003084.11:c.2819_2823del						ENSP00000003084.6:p.(Thr940AsnfsTer33)		NC_000007.14:g.117603693_117603697del						7	117603690	.	ATACTC	A	CFTR	HGNC:1884	CFTR-201
ENST00000003084.11:c.2836A>T		MANE	ENST00000003084.11:c.2836A>T						ENSP00000003084.6:p.(Lys946Ter)		NC_000007.14:g.117603710A>T						7	117603710	.	A	T	CFTR	HGNC:1884	CFTR-201
ENST00000003084.11:c.285dup		MANE	ENST00000003084.11:c.285dup						ENSP00000003084.6:p.(Ala96SerfsTer15)		NC_000007.14:g.117530910dup						7	117530907	.	C	CA	CFTR	HGNC:1884	CFTR-201
ENST00000003084.11:c.2879del		MANE	ENST00000003084.11:c.2879del						ENSP00000003084.6:p.(Pro960LeufsTer8)		NC_000007.14:g.117603753del						7	117603751	.	AC	A	CFTR	HGNC:1884	CFTR-201
ENST00000003084.11:c.2883_2886dup		MANE	ENST00000003084.11:c.2883_2886dup						ENSP00000003084.6:p.(Thr963ValfsTer13)		NC_000007.14:g.117603757_117603760dup						7	117603756	.	T	TGTCA	CFTR	HGNC:1884	CFTR-201
ENST00000003084.11:c.2897del		MANE	ENST00000003084.11:c.2897del						ENSP00000003084.6:p.(Thr966SerfsTer2)		NC_000007.14:g.117603771del						7	117603770	.	AC	A	CFTR	HGNC:1884	CFTR-201
ENST00000003084.11:c.2899_2900delinsA		MANE	ENST00000003084.11:c.2899_2900delinsA						ENSP00000003084.6:p.(Leu967ArgfsTer14)		NC_000007.14:g.117603773_117603774delinsA						7	117603773	.	TT	A	CFTR	HGNC:1884	CFTR-201
ENST00000003084.11:c.2908+1G>A		MANE	ENST00000003084.11:c.2908+1G>A	NC_000007.14(ENST00000003084.11):c.2908+1G>A					ENSP00000003084.6:p.?		NC_000007.14:g.117603783G>A						7	117603783	.	G	A	CFTR	HGNC:1884	CFTR-201
ENST00000003084.11:c.2982_2988+2del		MANE	ENST00000003084.11:c.2982_2988+2del	NC_000007.14(ENST00000003084.11):c.2982_2988+2del					ENSP00000003084.6:p.?		NC_000007.14:g.117606747_117606755del						7	117606745	.	TTCATCCAGG	T	CFTR	HGNC:1884	CFTR-201
ENST00000003084.11:c.2986C>T		MANE	ENST00000003084.11:c.2986C>T						ENSP00000003084.6:p.(Gln996Ter)		NC_000007.14:g.117606751C>T						7	117606751	.	C	T	CFTR	HGNC:1884	CFTR-201
ENST00000003084.11:c.2989-1G>T		MANE	ENST00000003084.11:c.2989-1G>T	NC_000007.14(ENST00000003084.11):c.2989-1G>T					ENSP00000003084.6:p.?		NC_000007.14:g.117610518G>T						7	117610518	.	G	T	CFTR	HGNC:1884	CFTR-201
ENST00000003084.11:c.2989-2A>C		MANE	ENST00000003084.11:c.2989-2A>C	NC_000007.14(ENST00000003084.11):c.2989-2A>C					ENSP00000003084.6:p.?		NC_000007.14:g.117610517A>C						7	117610517	.	A	C	CFTR	HGNC:1884	CFTR-201
ENST00000003084.11:c.2989-2A>T		MANE	ENST00000003084.11:c.2989-2A>T	NC_000007.14(ENST00000003084.11):c.2989-2A>T					ENSP00000003084.6:p.?		NC_000007.14:g.117610517A>T						7	117610517	.	A	T	CFTR	HGNC:1884	CFTR-201
ENST00000003084.11:c.2T>A		MANE	ENST00000003084.11:c.2T>A						ENSP00000003084.6:p.(Met1?)		NC_000007.14:g.117480096T>A						7	117480096	.	T	A	CFTR	HGNC:1884	CFTR-201
ENST00000003084.11:c.3033dup		MANE	ENST00000003084.11:c.3033dup						ENSP00000003084.6:p.(Gln1012ThrfsTer35)		NC_000007.14:g.117610563dup						7	117610562	.	T	TA	CFTR	HGNC:1884	CFTR-201
ENST00000003084.11:c.303dup		MANE	ENST00000003084.11:c.303dup						ENSP00000003084.6:p.(Leu102ThrfsTer9)		NC_000007.14:g.117530928dup						7	117530927	.	T	TA	CFTR	HGNC:1884	CFTR-201
ENST00000003084.11:c.3081dup		MANE	ENST00000003084.11:c.3081dup						ENSP00000003084.6:p.(Met1028TyrfsTer19)		NC_000007.14:g.117610611dup						7	117610609	.	A	AT	CFTR	HGNC:1884	CFTR-201
ENST00000003084.11:c.3136G>T		MANE	ENST00000003084.11:c.3136G>T						ENSP00000003084.6:p.(Glu1046Ter)		NC_000007.14:g.117610666G>T						7	117610666	.	G	T	CFTR	HGNC:1884	CFTR-201
ENST00000003084.11:c.3139+2T>C		MANE	ENST00000003084.11:c.3139+2T>C	NC_000007.14(ENST00000003084.11):c.3139+2T>C					ENSP00000003084.6:p.?		NC_000007.14:g.117610671T>C						7	117610671	.	T	C	CFTR	HGNC:1884	CFTR-201
ENST00000003084.11:c.3140-1G>A		MANE	ENST00000003084.11:c.3140-1G>A	NC_000007.14(ENST00000003084.11):c.3140-1G>A					ENSP00000003084.6:p.?		NC_000007.14:g.117611580G>A						7	117611580	.	G	A	CFTR	HGNC:1884	CFTR-201
ENST00000003084.11:c.3176T>G		MANE	ENST00000003084.11:c.3176T>G						ENSP00000003084.6:p.(Leu1059Ter)		NC_000007.14:g.117611617T>G						7	117611617	.	T	G	CFTR	HGNC:1884	CFTR-201
ENST00000003084.11:c.3227_3231del		MANE	ENST00000003084.11:c.3227_3231del						ENSP00000003084.6:p.(Thr1076IlefsTer78)		NC_000007.14:g.117611668_117611672del						7	117611667	.	ACTCTG	A	CFTR	HGNC:1884	CFTR-201
ENST00000003084.11:c.3290_3305del		MANE	ENST00000003084.11:c.3290_3305del						ENSP00000003084.6:p.(Arg1097GlnfsTer2)		NC_000007.14:g.117611731_117611746del						7	117611730	.	CGCTGGTTCCAAATGAG	C	CFTR	HGNC:1884	CFTR-201
ENST00000003084.11:c.3294del		MANE	ENST00000003084.11:c.3294del						ENSP00000003084.6:p.(Trp1098CysfsTer4)		NC_000007.14:g.117611735del						7	117611733	.	TG	T	CFTR	HGNC:1884	CFTR-201
ENST00000003084.11:c.3315del		MANE	ENST00000003084.11:c.3315del						ENSP00000003084.6:p.(Met1105IlefsTer16)		NC_000007.14:g.117611756del						7	117611755	.	TG	T	CFTR	HGNC:1884	CFTR-201
ENST00000003084.11:c.3324del		MANE	ENST00000003084.11:c.3324del						ENSP00000003084.6:p.(Ile1109SerfsTer12)		NC_000007.14:g.117611765del						7	117611764	.	TC	T	CFTR	HGNC:1884	CFTR-201
ENST00000003084.11:c.332del		MANE	ENST00000003084.11:c.332del						ENSP00000003084.6:p.(Pro111ArgfsTer13)		NC_000007.14:g.117530957del						7	117530954	.	AC	A	CFTR	HGNC:1884	CFTR-201
ENST00000003084.11:c.3367+1G>T		MANE	ENST00000003084.11:c.3367+1G>T	NC_000007.14(ENST00000003084.11):c.3367+1G>T					ENSP00000003084.6:p.?		NC_000007.14:g.117611809G>T						7	117611809	.	G	T	CFTR	HGNC:1884	CFTR-201
ENST00000003084.11:c.3367+2T>C		MANE	ENST00000003084.11:c.3367+2T>C	NC_000007.14(ENST00000003084.11):c.3367+2T>C					ENSP00000003084.6:p.?		NC_000007.14:g.117611810T>C						7	117611810	.	T	C	CFTR	HGNC:1884	CFTR-201
ENST00000003084.11:c.3368-1G>A		MANE	ENST00000003084.11:c.3368-1G>A	NC_000007.14(ENST00000003084.11):c.3368-1G>A					ENSP00000003084.6:p.?		NC_000007.14:g.117614612G>A						7	117614612	.	G	A	CFTR	HGNC:1884	CFTR-201
ENST00000003084.11:c.3384_3388del		MANE	ENST00000003084.11:c.3384_3388del						ENSP00000003084.6:p.(Val1129TyrfsTer25)		NC_000007.14:g.117614629_117614633del						7	117614627	.	AGAGTT	A	CFTR	HGNC:1884	CFTR-201
ENST00000003084.11:c.3389_3402del		MANE	ENST00000003084.11:c.3389_3402del						ENSP00000003084.6:p.(Gly1130ValfsTer21)		NC_000007.14:g.117614634_117614647del						7	117614633	.	GGTATTATCCTGACT	G	CFTR	HGNC:1884	CFTR-201
ENST00000003084.11:c.340A>T		MANE	ENST00000003084.11:c.340A>T						ENSP00000003084.6:p.(Lys114Ter)		NC_000007.14:g.117530965A>T						7	117530965	.	A	T	CFTR	HGNC:1884	CFTR-201
ENST00000003084.11:c.3421_3424dup		MANE	ENST00000003084.11:c.3421_3424dup						ENSP00000003084.6:p.(Thr1142LysfsTer15)		NC_000007.14:g.117614666_117614669dup						7	117614665	.	G	GAGTA	CFTR	HGNC:1884	CFTR-201
ENST00000003084.11:c.3430C>T		MANE	ENST00000003084.11:c.3430C>T						ENSP00000003084.6:p.(Gln1144Ter)		NC_000007.14:g.117614675C>T						7	117614675	.	C	T	CFTR	HGNC:1884	CFTR-201
ENST00000003084.11:c.3468+1G>A		MANE	ENST00000003084.11:c.3468+1G>A	NC_000007.14(ENST00000003084.11):c.3468+1G>A					ENSP00000003084.6:p.?		NC_000007.14:g.117614714G>A						7	117614714	.	G	A	CFTR	HGNC:1884	CFTR-201
ENST00000003084.11:c.3468+1G>T		MANE	ENST00000003084.11:c.3468+1G>T	NC_000007.14(ENST00000003084.11):c.3468+1G>T					ENSP00000003084.6:p.?		NC_000007.14:g.117614714G>T						7	117614714	.	G	T	CFTR	HGNC:1884	CFTR-201
ENST00000003084.11:c.3469-1G>A		MANE	ENST00000003084.11:c.3469-1G>A	NC_000007.14(ENST00000003084.11):c.3469-1G>A					ENSP00000003084.6:p.?		NC_000007.14:g.117627521G>A						7	117627521	.	G	A	CFTR	HGNC:1884	CFTR-201
ENST00000003084.11:c.3492dup		MANE	ENST00000003084.11:c.3492dup						ENSP00000003084.6:p.(Lys1165Ter)		NC_000007.14:g.117627545dup						7	117627542	.	C	CT	CFTR	HGNC:1884	CFTR-201
ENST00000003084.11:c.3493A>T		MANE	ENST00000003084.11:c.3493A>T						ENSP00000003084.6:p.(Lys1165Ter)		NC_000007.14:g.117627546A>T						7	117627546	.	A	T	CFTR	HGNC:1884	CFTR-201
ENST00000003084.11:c.3497del		MANE	ENST00000003084.11:c.3497del						ENSP00000003084.6:p.(Phe1166SerfsTer26)		NC_000007.14:g.117627550del						7	117627548	.	GT	G	CFTR	HGNC:1884	CFTR-201
ENST00000003084.11:c.3533C>A		MANE	ENST00000003084.11:c.3533C>A						ENSP00000003084.6:p.(Ser1178Ter)		NC_000007.14:g.117627586C>A						7	117627586	.	C	A	CFTR	HGNC:1884	CFTR-201
ENST00000003084.11:c.3533C>G		MANE	ENST00000003084.11:c.3533C>G						ENSP00000003084.6:p.(Ser1178Ter)		NC_000007.14:g.117627586C>G						7	117627586	.	C	G	CFTR	HGNC:1884	CFTR-201
ENST00000003084.11:c.3539_3554del		MANE	ENST00000003084.11:c.3539_3554del						ENSP00000003084.6:p.(Lys1180ThrfsTer7)		NC_000007.14:g.117627592_117627607del						7	117627591	.	AAACCATACAAGAATGG	A	CFTR	HGNC:1884	CFTR-201
ENST00000003084.11:c.3556C>T		MANE	ENST00000003084.11:c.3556C>T						ENSP00000003084.6:p.(Gln1186Ter)		NC_000007.14:g.117627609C>T						7	117627609	.	C	T	CFTR	HGNC:1884	CFTR-201
ENST00000003084.11:c.3592del		MANE	ENST00000003084.11:c.3592del						ENSP00000003084.6:p.(Val1198Ter)		NC_000007.14:g.117627645del						7	117627644	.	CG	C	CFTR	HGNC:1884	CFTR-201
ENST00000003084.11:c.3599_3600delinsG		MANE	ENST00000003084.11:c.3599_3600delinsG						ENSP00000003084.6:p.(Lys1200ArgfsTer11)		NC_000007.14:g.117627652_117627653delinsG						7	117627652	.	AA	G	CFTR	HGNC:1884	CFTR-201
ENST00000003084.11:c.3623dup		MANE	ENST00000003084.11:c.3623dup						ENSP00000003084.6:p.(Gln1209ProfsTer56)		NC_000007.14:g.117627676dup						7	117627671	.	A	AG	CFTR	HGNC:1884	CFTR-201
ENST00000003084.11:c.3658dup		MANE	ENST00000003084.11:c.3658dup						ENSP00000003084.6:p.(Thr1220AsnfsTer45)		NC_000007.14:g.117627711dup						7	117627710	.	C	CA	CFTR	HGNC:1884	CFTR-201
ENST00000003084.11:c.367dup		MANE	ENST00000003084.11:c.367dup						ENSP00000003084.6:p.(Leu123ProfsTer36)		NC_000007.14:g.117530992dup						7	117530991	.	T	TC	CFTR	HGNC:1884	CFTR-201
ENST00000003084.11:c.3708del		MANE	ENST00000003084.11:c.3708del						ENSP00000003084.6:p.(Gly1237AlafsTer22)		NC_000007.14:g.117627761del						7	117627760	.	CT	C	CFTR	HGNC:1884	CFTR-201
ENST00000003084.11:c.3724del		MANE	ENST00000003084.11:c.3724del						ENSP00000003084.6:p.(Leu1242SerfsTer17)		NC_000007.14:g.117642444del						7	117642442	.	GC	G	CFTR	HGNC:1884	CFTR-201
ENST00000003084.11:c.3743C>A		MANE	ENST00000003084.11:c.3743C>A						ENSP00000003084.6:p.(Ser1248Ter)		NC_000007.14:g.117642463C>A						7	117642463	.	C	A	CFTR	HGNC:1884	CFTR-201
ENST00000003084.11:c.3743C>G		MANE	ENST00000003084.11:c.3743C>G						ENSP00000003084.6:p.(Ser1248Ter)		NC_000007.14:g.117642463C>G						7	117642463	.	C	G	CFTR	HGNC:1884	CFTR-201
ENST00000003084.11:c.3754dup		MANE	ENST00000003084.11:c.3754dup						ENSP00000003084.6:p.(Thr1252AsnfsTer13)		NC_000007.14:g.117642474dup						7	117642473	.	T	TA	CFTR	HGNC:1884	CFTR-201
ENST00000003084.11:c.3758dup		MANE	ENST00000003084.11:c.3758dup						ENSP00000003084.6:p.(Leu1253PhefsTer12)		NC_000007.14:g.117642478dup						7	117642475	.	C	CT	CFTR	HGNC:1884	CFTR-201
ENST00000003084.11:c.3767dup		MANE	ENST00000003084.11:c.3767dup						ENSP00000003084.6:p.(Leu1258PhefsTer7)		NC_000007.14:g.117642487dup						7	117642486	.	G	GC	CFTR	HGNC:1884	CFTR-201
ENST00000003084.11:c.3773del		MANE	ENST00000003084.11:c.3773del						ENSP00000003084.6:p.(Leu1258Ter)		NC_000007.14:g.117642493del						7	117642487	.	CT	C	CFTR	HGNC:1884	CFTR-201
ENST00000003084.11:c.3796G>T		MANE	ENST00000003084.11:c.3796G>T						ENSP00000003084.6:p.(Glu1266Ter)		NC_000007.14:g.117642516G>T						7	117642516	.	G	T	CFTR	HGNC:1884	CFTR-201
ENST00000003084.11:c.3816_3817del		MANE	ENST00000003084.11:c.3816_3817del						ENSP00000003084.6:p.(Ser1273LeufsTer28)		NC_000007.14:g.117642536_117642537del						7	117642531	.	GGT	G	CFTR	HGNC:1884	CFTR-201
ENST00000003084.11:c.3827del		MANE	ENST00000003084.11:c.3827del						ENSP00000003084.6:p.(Ser1276Ter)		NC_000007.14:g.117642547del						7	117642546	.	TC	T	CFTR	HGNC:1884	CFTR-201
ENST00000003084.11:c.3829del		MANE	ENST00000003084.11:c.3829del						ENSP00000003084.6:p.(Ile1277Ter)		NC_000007.14:g.117642549del						7	117642547	.	CA	C	CFTR	HGNC:1884	CFTR-201
ENST00000003084.11:c.3838C>T		MANE	ENST00000003084.11:c.3838C>T						ENSP00000003084.6:p.(Gln1280Ter)		NC_000007.14:g.117642558C>T						7	117642558	.	C	T	CFTR	HGNC:1884	CFTR-201
ENST00000003084.11:c.3876del		MANE	ENST00000003084.11:c.3876del						ENSP00000003084.6:p.(Val1293TyrfsTer35)		NC_000007.14:g.117652844del						7	117652841	.	GA	G	CFTR	HGNC:1884	CFTR-201
ENST00000003084.11:c.387del		MANE	ENST00000003084.11:c.387del						ENSP00000003084.6:p.(Leu130SerfsTer4)		NC_000007.14:g.117531012del						7	117531010	.	CT	C	CFTR	HGNC:1884	CFTR-201
ENST00000003084.11:c.3917_3918dup		MANE	ENST00000003084.11:c.3917_3918dup						ENSP00000003084.6:p.(Tyr1307ProfsTer22)		NC_000007.14:g.117652885_117652886dup						7	117652883	.	T	TCC	CFTR	HGNC:1884	CFTR-201
ENST00000003084.11:c.3925C>T		MANE	ENST00000003084.11:c.3925C>T						ENSP00000003084.6:p.(Gln1309Ter)		NC_000007.14:g.117652893C>T						7	117652893	.	C	T	CFTR	HGNC:1884	CFTR-201
ENST00000003084.11:c.3932_3933delinsAATATG		MANE	ENST00000003084.11:c.3932_3933delinsAATATG						ENSP00000003084.6:p.(Ser1311LysfsTer12)		NC_000007.14:g.117652900_117652901delinsAATATG						7	117652900	.	GT	AATATG	CFTR	HGNC:1884	CFTR-201
ENST00000003084.11:c.3957del		MANE	ENST00000003084.11:c.3957del						ENSP00000003084.6:p.(Asp1320MetfsTer8)		NC_000007.14:g.117652925del						7	117652924	.	CA	C	CFTR	HGNC:1884	CFTR-201
ENST00000003084.11:c.3963+1G>A		MANE	ENST00000003084.11:c.3963+1G>A	NC_000007.14(ENST00000003084.11):c.3963+1G>A					ENSP00000003084.6:p.?		NC_000007.14:g.117652932G>A						7	117652932	.	G	A	CFTR	HGNC:1884	CFTR-201
ENST00000003084.11:c.3963+1G>C		MANE	ENST00000003084.11:c.3963+1G>C	NC_000007.14(ENST00000003084.11):c.3963+1G>C					ENSP00000003084.6:p.?		NC_000007.14:g.117652932G>C						7	117652932	.	G	C	CFTR	HGNC:1884	CFTR-201
ENST00000003084.11:c.4033_4034del		MANE	ENST00000003084.11:c.4033_4034del						ENSP00000003084.6:p.(Val1345ProfsTer13)		NC_000007.14:g.117664757_117664758del						7	117664753	.	CTG	C	CFTR	HGNC:1884	CFTR-201
ENST00000003084.11:c.4035_4038dup		MANE	ENST00000003084.11:c.4035_4038dup						ENSP00000003084.6:p.(Ser1347ProfsTer13)		NC_000007.14:g.117664759_117664762dup						7	117664758	.	T	TCCTA	CFTR	HGNC:1884	CFTR-201
ENST00000003084.11:c.4040_4041del		MANE	ENST00000003084.11:c.4040_4041del						ENSP00000003084.6:p.(Ser1347ThrfsTer11)		NC_000007.14:g.117664764_117664765del						7	117664763	.	AGC	A	CFTR	HGNC:1884	CFTR-201
ENST00000003084.11:c.4046del		MANE	ENST00000003084.11:c.4046del						ENSP00000003084.6:p.(Gly1349AlafsTer5)		NC_000007.14:g.117664770del						7	117664768	.	TG	T	CFTR	HGNC:1884	CFTR-201
ENST00000003084.11:c.4051A>T		MANE	ENST00000003084.11:c.4051A>T						ENSP00000003084.6:p.(Lys1351Ter)		NC_000007.14:g.117664775A>T						7	117664775	.	A	T	CFTR	HGNC:1884	CFTR-201
ENST00000003084.11:c.4065_4066del		MANE	ENST00000003084.11:c.4065_4066del						ENSP00000003084.6:p.(Leu1356GlyfsTer2)		NC_000007.14:g.117664789_117664790del						7	117664788	.	GCT	G	CFTR	HGNC:1884	CFTR-201
ENST00000003084.11:c.4071_4073delinsAA		MANE	ENST00000003084.11:c.4071_4073delinsAA						ENSP00000003084.6:p.(Arg1358AsnfsTer22)		NC_000007.14:g.117664795_117664797delinsAA						7	117664795	.	TAG	AA	CFTR	HGNC:1884	CFTR-201
ENST00000003084.11:c.4090del		MANE	ENST00000003084.11:c.4090del						ENSP00000003084.6:p.(Ala1364ArgfsTer16)		NC_000007.14:g.117664814del						7	117664812	.	AG	A	CFTR	HGNC:1884	CFTR-201
ENST00000003084.11:c.4139del		MANE	ENST00000003084.11:c.4139del						ENSP00000003084.6:p.(Thr1380AsnfsTer4)		NC_000007.14:g.117665461del						7	117665460	.	AC	A	CFTR	HGNC:1884	CFTR-201
ENST00000003084.11:c.4170del		MANE	ENST00000003084.11:c.4170del						ENSP00000003084.6:p.(Ala1391HisfsTer7)		NC_000007.14:g.117665492del						7	117665490	.	CA	C	CFTR	HGNC:1884	CFTR-201
ENST00000003084.11:c.450dup		MANE	ENST00000003084.11:c.450dup						ENSP00000003084.6:p.(Gln151AlafsTer8)		NC_000007.14:g.117531075dup						7	117531074	.	T	TG	CFTR	HGNC:1884	CFTR-201
ENST00000003084.11:c.476dup		MANE	ENST00000003084.11:c.476dup						ENSP00000003084.6:p.(Leu159PhefsTer4)		NC_000007.14:g.117531101dup						7	117531098	.	G	GT	CFTR	HGNC:1884	CFTR-201
ENST00000003084.11:c.476T>A		MANE	ENST00000003084.11:c.476T>A						ENSP00000003084.6:p.(Leu159Ter)		NC_000007.14:g.117531101T>A						7	117531101	.	T	A	CFTR	HGNC:1884	CFTR-201
ENST00000003084.11:c.489+2T>G		MANE	ENST00000003084.11:c.489+2T>G	NC_000007.14(ENST00000003084.11):c.489+2T>G					ENSP00000003084.6:p.?		NC_000007.14:g.117531116T>G						7	117531116	.	T	G	CFTR	HGNC:1884	CFTR-201
ENST00000003084.11:c.49_50del		MANE	ENST00000003084.11:c.49_50del						ENSP00000003084.6:p.(Phe17GlnfsTer27)		NC_000007.14:g.117480143_117480144del						7	117480137	.	CTT	C	CFTR	HGNC:1884	CFTR-201
ENST00000003084.11:c.490-2A>C		MANE	ENST00000003084.11:c.490-2A>C	NC_000007.14(ENST00000003084.11):c.490-2A>C					ENSP00000003084.6:p.?		NC_000007.14:g.117534274A>C						7	117534274	.	A	C	CFTR	HGNC:1884	CFTR-201
ENST00000003084.11:c.53+2T>C		MANE	ENST00000003084.11:c.53+2T>C	NC_000007.14(ENST00000003084.11):c.53+2T>C					ENSP00000003084.6:p.?		NC_000007.14:g.117480149T>C						7	117480149	.	T	C	CFTR	HGNC:1884	CFTR-201
ENST00000003084.11:c.53+2T>G		MANE	ENST00000003084.11:c.53+2T>G	NC_000007.14(ENST00000003084.11):c.53+2T>G					ENSP00000003084.6:p.?		NC_000007.14:g.117480149T>G						7	117480149	.	T	G	CFTR	HGNC:1884	CFTR-201
ENST00000003084.11:c.54-2A>G		MANE	ENST00000003084.11:c.54-2A>G	NC_000007.14(ENST00000003084.11):c.54-2A>G					ENSP00000003084.6:p.?		NC_000007.14:g.117504251A>G						7	117504251	.	A	G	CFTR	HGNC:1884	CFTR-201
ENST00000003084.11:c.551_555del		MANE	ENST00000003084.11:c.551_555del						ENSP00000003084.6:p.(Leu184GlnfsTer7)		NC_000007.14:g.117534337_117534341del						7	117534333	.	CTCCTT	C	CFTR	HGNC:1884	CFTR-201
ENST00000003084.11:c.579_579+3del		MANE	ENST00000003084.11:c.579_579+3del	NC_000007.14(ENST00000003084.11):c.579_579+3del					ENSP00000003084.6:p.?		NC_000007.14:g.117534365_117534368del						7	117534363	.	GAAGT	G	CFTR	HGNC:1884	CFTR-201
ENST00000003084.11:c.604_605del		MANE	ENST00000003084.11:c.604_605del						ENSP00000003084.6:p.(Trp202AspfsTer55)		NC_000007.14:g.117535272_117535273del						7	117535268	.	CGT	C	CFTR	HGNC:1884	CFTR-201
ENST00000003084.11:c.606G>A		MANE	ENST00000003084.11:c.606G>A						ENSP00000003084.6:p.(Trp202Ter)		NC_000007.14:g.117535274G>A						7	117535274	.	G	A	CFTR	HGNC:1884	CFTR-201
ENST00000003084.11:c.614dup		MANE	ENST00000003084.11:c.614dup						ENSP00000003084.6:p.(Leu206PhefsTer52)		NC_000007.14:g.117535282dup						7	117535280	.	T	TC	CFTR	HGNC:1884	CFTR-201
ENST00000003084.11:c.617del		MANE	ENST00000003084.11:c.617del						ENSP00000003084.6:p.(Leu206CysfsTer9)		NC_000007.14:g.117535285del						7	117535282	.	CT	C	CFTR	HGNC:1884	CFTR-201
ENST00000003084.11:c.619C>T		MANE	ENST00000003084.11:c.619C>T						ENSP00000003084.6:p.(Gln207Ter)		NC_000007.14:g.117535287C>T						7	117535287	.	C	T	CFTR	HGNC:1884	CFTR-201
ENST00000003084.11:c.743+2T>C		MANE	ENST00000003084.11:c.743+2T>C	NC_000007.14(ENST00000003084.11):c.743+2T>C					ENSP00000003084.6:p.?		NC_000007.14:g.117535413T>C						7	117535413	.	T	C	CFTR	HGNC:1884	CFTR-201
ENST00000003084.11:c.748C>T		MANE	ENST00000003084.11:c.748C>T						ENSP00000003084.6:p.(Gln250Ter)		NC_000007.14:g.117536552C>T						7	117536552	.	C	T	CFTR	HGNC:1884	CFTR-201
ENST00000003084.11:c.773del		MANE	ENST00000003084.11:c.773del						ENSP00000003084.6:p.(Arg258AsnfsTer3)		NC_000007.14:g.117536577del						7	117536576	.	AG	A	CFTR	HGNC:1884	CFTR-201
ENST00000003084.11:c.777del		MANE	ENST00000003084.11:c.777del						ENSP00000003084.6:p.(Val260Ter)		NC_000007.14:g.117536581del						7	117536579	.	CT	C	CFTR	HGNC:1884	CFTR-201
ENST00000003084.11:c.805_806del		MANE	ENST00000003084.11:c.805_806del						ENSP00000003084.6:p.(Ile269ProfsTer4)		NC_000007.14:g.117536609_117536610del						7	117536606	.	AAT	A	CFTR	HGNC:1884	CFTR-201
ENST00000003084.11:c.830G>A		MANE	ENST00000003084.11:c.830G>A						ENSP00000003084.6:p.(Trp277Ter)		NC_000007.14:g.117536634G>A						7	117536634	.	G	A	CFTR	HGNC:1884	CFTR-201
ENST00000003084.11:c.865A>T		MANE	ENST00000003084.11:c.865A>T						ENSP00000003084.6:p.(Arg289Ter)		NC_000007.14:g.117536669A>T						7	117536669	.	A	T	CFTR	HGNC:1884	CFTR-201
ENST00000003084.11:c.869+1G>C		MANE	ENST00000003084.11:c.869+1G>C	NC_000007.14(ENST00000003084.11):c.869+1G>C					ENSP00000003084.6:p.?		NC_000007.14:g.117536674G>C						7	117536674	.	G	C	CFTR	HGNC:1884	CFTR-201
ENST00000003084.11:c.87dup		MANE	ENST00000003084.11:c.87dup						ENSP00000003084.6:p.(Gln30ThrfsTer15)		NC_000007.14:g.117504286dup						7	117504285	.	G	GA	CFTR	HGNC:1884	CFTR-201
ENST00000003084.11:c.905_906insA		MANE	ENST00000003084.11:c.905_906insA						ENSP00000003084.6:p.(Arg303GlufsTer5)		NC_000007.14:g.117540135_117540136insA						7	117540135	.	T	TA	CFTR	HGNC:1884	CFTR-201
ENST00000003084.11:c.908_911del		MANE	ENST00000003084.11:c.908_911del						ENSP00000003084.6:p.(Arg303ThrfsTer24)		NC_000007.14:g.117540138_117540141del						7	117540136	.	GAGAT	G	CFTR	HGNC:1884	CFTR-201
ENST00000003084.11:c.927del		MANE	ENST00000003084.11:c.927del						ENSP00000003084.6:p.(Phe310SerfsTer18)		NC_000007.14:g.117540157del						7	117540155	.	GC	G	CFTR	HGNC:1884	CFTR-201
ENST00000003084.11:c.959T>A		MANE	ENST00000003084.11:c.959T>A						ENSP00000003084.6:p.(Leu320Ter)		NC_000007.14:g.117540189T>A						7	117540189	.	T	A	CFTR	HGNC:1884	CFTR-201
ENST00000003084.11:c.982del		MANE	ENST00000003084.11:c.982del						ENSP00000003084.6:p.(Ile328SerfsTer41)		NC_000007.14:g.117540212del						7	117540210	.	TA	T	CFTR	HGNC:1884	CFTR-201
ENST00000003084.11:c.350G>A		MANE	ENST00000003084.11:c.350G>A						ENSP00000003084.6:p.(Arg117His)		NC_000007.14:g.117530975G>A						7	117530975	.	G	A	CFTR	HGNC:1884	CFTR-201
ENST00000379958.3:c.1376G>A		MANE	ENST00000379958.3:c.1376G>A						ENSP00000369292.2:p.(Arg459Gln)		NC_000007.14:g.93104722C>T						7	93104722	.	C	T	SAMD9	HGNC:1348	SAMD9-201
ENST00000379958.3:c.1922T>C		MANE	ENST00000379958.3:c.1922T>C						ENSP00000369292.2:p.(Leu641Pro)		NC_000007.14:g.93104176A>G						7	93104176	.	A	G	SAMD9	HGNC:1348	SAMD9-201
ENST00000379958.3:c.2054G>A		MANE	ENST00000379958.3:c.2054G>A						ENSP00000369292.2:p.(Arg685Gln)		NC_000007.14:g.93104044C>T						7	93104044	.	C	T	SAMD9	HGNC:1348	SAMD9-201
ENST00000379958.3:c.2165C>A		MANE	ENST00000379958.3:c.2165C>A						ENSP00000369292.2:p.(Ala722Glu)		NC_000007.14:g.93103933G>T						7	93103933	.	G	T	SAMD9	HGNC:1348	SAMD9-201
ENST00000379958.3:c.2248A>T		MANE	ENST00000379958.3:c.2248A>T						ENSP00000369292.2:p.(Ile750Phe)		NC_000007.14:g.93103850T>A						7	93103850	.	T	A	SAMD9	HGNC:1348	SAMD9-201
ENST00000379958.3:c.2306A>G		MANE	ENST00000379958.3:c.2306A>G						ENSP00000369292.2:p.(Asp769Gly)		NC_000007.14:g.93103792T>C						7	93103792	.	T	C	SAMD9	HGNC:1348	SAMD9-201
ENST00000379958.3:c.2305G>A		MANE	ENST00000379958.3:c.2305G>A						ENSP00000369292.2:p.(Asp769Asn)		NC_000007.14:g.93103793C>T						7	93103793	.	C	T	SAMD9	HGNC:1348	SAMD9-201
ENST00000379958.3:c.2318T>C		MANE	ENST00000379958.3:c.2318T>C						ENSP00000369292.2:p.(Ile773Thr)		NC_000007.14:g.93103780A>G						7	93103780	.	A	G	SAMD9	HGNC:1348	SAMD9-201
ENST00000379958.3:c.2326C>A		MANE	ENST00000379958.3:c.2326C>A						ENSP00000369292.2:p.(Gln776Lys)		NC_000007.14:g.93103772G>T						7	93103772	.	G	T	SAMD9	HGNC:1348	SAMD9-201
ENST00000379958.3:c.2462A>T		MANE	ENST00000379958.3:c.2462A>T						ENSP00000369292.2:p.(Lys821Met)		NC_000007.14:g.93103636T>A						7	93103636	.	T	A	SAMD9	HGNC:1348	SAMD9-201
ENST00000379958.3:c.2471G>A		MANE	ENST00000379958.3:c.2471G>A						ENSP00000369292.2:p.(Arg824Gln)		NC_000007.14:g.93103627C>T						7	93103627	.	C	T	SAMD9	HGNC:1348	SAMD9-201
ENST00000379958.3:c.2500A>T		MANE	ENST00000379958.3:c.2500A>T						ENSP00000369292.2:p.(Asn834Tyr)		NC_000007.14:g.93103598T>A						7	93103598	.	T	A	SAMD9	HGNC:1348	SAMD9-201
ENST00000379958.3:c.2691A>G		MANE	ENST00000379958.3:c.2691A>G						ENSP00000369292.2:p.(Ile897Met)		NC_000007.14:g.93103407T>C						7	93103407	.	T	C	SAMD9	HGNC:1348	SAMD9-201
ENST00000379958.3:c.2920G>A		MANE	ENST00000379958.3:c.2920G>A						ENSP00000369292.2:p.(Glu974Lys)		NC_000007.14:g.93103178C>T						7	93103178	.	C	T	SAMD9	HGNC:1348	SAMD9-201
ENST00000379958.3:c.2944C>T		MANE	ENST00000379958.3:c.2944C>T						ENSP00000369292.2:p.(Arg982Cys)		NC_000007.14:g.93103154G>A						7	93103154	.	G	A	SAMD9	HGNC:1348	SAMD9-201
ENST00000379958.3:c.2945G>A		MANE	ENST00000379958.3:c.2945G>A						ENSP00000369292.2:p.(Arg982His)		NC_000007.14:g.93103153C>T						7	93103153	.	C	T	SAMD9	HGNC:1348	SAMD9-201
ENST00000379958.3:c.3070A>G		MANE	ENST00000379958.3:c.3070A>G						ENSP00000369292.2:p.(Lys1024Glu)		NC_000007.14:g.93103028T>C						7	93103028	.	T	C	SAMD9	HGNC:1348	SAMD9-201
ENST00000379958.3:c.3221G>T		MANE	ENST00000379958.3:c.3221G>T						ENSP00000369292.2:p.(Ser1074Ile)		NC_000007.14:g.93102877C>A						7	93102877	.	C	A	SAMD9	HGNC:1348	SAMD9-201
ENST00000379958.3:c.3406G>C		MANE	ENST00000379958.3:c.3406G>C						ENSP00000369292.2:p.(Glu1136Gln)		NC_000007.14:g.93102692C>G						7	93102692	.	C	G	SAMD9	HGNC:1348	SAMD9-201
ENST00000379958.3:c.3563G>C		MANE	ENST00000379958.3:c.3563G>C						ENSP00000369292.2:p.(Arg1188Pro)		NC_000007.14:g.93102535C>G						7	93102535	.	C	G	SAMD9	HGNC:1348	SAMD9-201
ENST00000379958.3:c.3584C>T		MANE	ENST00000379958.3:c.3584C>T						ENSP00000369292.2:p.(Ala1195Val)		NC_000007.14:g.93102514G>A						7	93102514	.	G	A	SAMD9	HGNC:1348	SAMD9-201
ENST00000379958.3:c.3839C>T		MANE	ENST00000379958.3:c.3839C>T						ENSP00000369292.2:p.(Pro1280Leu)		NC_000007.14:g.93102259G>A						7	93102259	.	G	A	SAMD9	HGNC:1348	SAMD9-201
ENST00000379958.3:c.3856C>A		MANE	ENST00000379958.3:c.3856C>A						ENSP00000369292.2:p.(Gln1286Lys)		NC_000007.14:g.93102242G>T						7	93102242	.	G	T	SAMD9	HGNC:1348	SAMD9-201
ENST00000379958.3:c.3878G>A		MANE	ENST00000379958.3:c.3878G>A						ENSP00000369292.2:p.(Arg1293Gln)		NC_000007.14:g.93102220C>T						7	93102220	.	C	T	SAMD9	HGNC:1348	SAMD9-201
ENST00000379958.3:c.3877C>T		MANE	ENST00000379958.3:c.3877C>T						ENSP00000369292.2:p.(Arg1293Trp)		NC_000007.14:g.93102221G>A						7	93102221	.	G	A	SAMD9	HGNC:1348	SAMD9-201
ENST00000379958.3:c.4435G>T		MANE	ENST00000379958.3:c.4435G>T						ENSP00000369292.2:p.(Ala1479Ser)		NC_000007.14:g.93101663C>A						7	93101663	.	C	A	SAMD9	HGNC:1348	SAMD9-201
ENST00000379958.3:c.4690G>A		MANE	ENST00000379958.3:c.4690G>A						ENSP00000369292.2:p.(Gly1564Ser)		NC_000007.14:g.93101408C>T						7	93101408	.	C	T	SAMD9	HGNC:1348	SAMD9-201
ENST00000379958.3:c.4707G>T		MANE	ENST00000379958.3:c.4707G>T						ENSP00000369292.2:p.(Lys1569Asn)		NC_000007.14:g.93101391C>A						7	93101391	.	C	A	SAMD9	HGNC:1348	SAMD9-201
ENST00000268261.9:c.422G>A		MANE	ENST00000268261.9:c.422G>A						ENSP00000268261.4:p.(Arg141His)		NC_000016.10:g.8811153G>A						16	8811153	.	G	A	PMM2	HGNC:9115	PMM2-201
ENST00000268261.9:c.470T>C		MANE	ENST00000268261.9:c.470T>C						ENSP00000268261.4:p.(Phe157Ser)		NC_000016.10:g.8811660T>C						16	8811660	.	T	C	PMM2	HGNC:9115	PMM2-201
ENST00000268261.9:c.620T>C		MANE	ENST00000268261.9:c.620T>C						ENSP00000268261.4:p.(Phe207Ser)		NC_000016.10:g.8813087T>C						16	8813087	.	T	C	PMM2	HGNC:9115	PMM2-201
ENST00000268261.9:c.255+1G>A		MANE	ENST00000268261.9:c.255+1G>A	NC_000016.10(ENST00000268261.9):c.255+1G>A					ENSP00000268261.4:p.?		NC_000016.10:g.8804844G>A						16	8804844	.	G	A	PMM2	HGNC:9115	PMM2-201
ENST00000268261.9:c.368G>A		MANE	ENST00000268261.9:c.368G>A						ENSP00000268261.4:p.(Arg123Gln)		NC_000016.10:g.8811099G>A						16	8811099	.	G	A	PMM2	HGNC:9115	PMM2-201
ENST00000339994.5:c.103T>G		MANE	ENST00000339994.5:c.103T>G						ENSP00000345708.4:p.(Phe35Val)		NC_000011.10:g.17387989A>C						11	17387989	.	A	C	KCNJ11	HGNC:6257	KCNJ11-201
ENST00000339994.5:c.105T>G		MANE	ENST00000339994.5:c.105T>G						ENSP00000345708.4:p.(Phe35Leu)		NC_000011.10:g.17387987A>C						11	17387987	.	A	C	KCNJ11	HGNC:6257	KCNJ11-201
ENST00000339994.5:c.136C>T		MANE	ENST00000339994.5:c.136C>T						ENSP00000345708.4:p.(His46Tyr)		NC_000011.10:g.17387956G>A						11	17387956	.	G	A	KCNJ11	HGNC:6257	KCNJ11-201
ENST00000339994.5:c.137A>T		MANE	ENST00000339994.5:c.137A>T						ENSP00000345708.4:p.(His46Leu)		NC_000011.10:g.17387955T>A						11	17387955	.	T	A	KCNJ11	HGNC:6257	KCNJ11-201
ENST00000339994.5:c.148C>G		MANE	ENST00000339994.5:c.148C>G						ENSP00000345708.4:p.(Arg50Gly)		NC_000011.10:g.17387944G>C						11	17387944	.	G	C	KCNJ11	HGNC:6257	KCNJ11-201
ENST00000339994.5:c.149G>A		MANE	ENST00000339994.5:c.149G>A						ENSP00000345708.4:p.(Arg50Gln)		NC_000011.10:g.17387943C>T						11	17387943	.	C	T	KCNJ11	HGNC:6257	KCNJ11-201
ENST00000339994.5:c.149G>C		MANE	ENST00000339994.5:c.149G>C						ENSP00000345708.4:p.(Arg50Pro)		NC_000011.10:g.17387943C>G						11	17387943	.	C	G	KCNJ11	HGNC:6257	KCNJ11-201
ENST00000339994.5:c.155A>G		MANE	ENST00000339994.5:c.155A>G						ENSP00000345708.4:p.(Gln52Arg)		NC_000011.10:g.17387937T>C						11	17387937	.	T	C	KCNJ11	HGNC:6257	KCNJ11-201
ENST00000339994.5:c.155A>T		MANE	ENST00000339994.5:c.155A>T						ENSP00000345708.4:p.(Gln52Leu)		NC_000011.10:g.17387937T>A						11	17387937	.	T	A	KCNJ11	HGNC:6257	KCNJ11-201
ENST00000339994.5:c.155_156delinsTT		MANE	ENST00000339994.5:c.155_156delinsTT						ENSP00000345708.4:p.(Gln52Leu)		NC_000011.10:g.17387936_17387937delinsAA						11	17387936	.	CT	AA	KCNJ11	HGNC:6257	KCNJ11-201
ENST00000339994.5:c.158G>A		MANE	ENST00000339994.5:c.158G>A						ENSP00000345708.4:p.(Gly53Asp)		NC_000011.10:g.17387934C>T						11	17387934	.	C	T	KCNJ11	HGNC:6257	KCNJ11-201
ENST00000339994.5:c.175G>A		MANE	ENST00000339994.5:c.175G>A						ENSP00000345708.4:p.(Val59Met)		NC_000011.10:g.17387917C>T						11	17387917	.	C	T	KCNJ11	HGNC:6257	KCNJ11-201
ENST00000339994.5:c.176T>C		MANE	ENST00000339994.5:c.176T>C						ENSP00000345708.4:p.(Val59Ala)		NC_000011.10:g.17387916A>G						11	17387916	.	A	G	KCNJ11	HGNC:6257	KCNJ11-201
ENST00000339994.5:c.176T>G		MANE	ENST00000339994.5:c.176T>G						ENSP00000345708.4:p.(Val59Gly)		NC_000011.10:g.17387916A>C						11	17387916	.	A	C	KCNJ11	HGNC:6257	KCNJ11-201
ENST00000339994.5:c.179T>A		MANE	ENST00000339994.5:c.179T>A						ENSP00000345708.4:p.(Phe60Tyr)		NC_000011.10:g.17387913A>T						11	17387913	.	A	T	KCNJ11	HGNC:6257	KCNJ11-201
ENST00000339994.5:c.190G>A		MANE	ENST00000339994.5:c.190G>A						ENSP00000345708.4:p.(Val64Met)		NC_000011.10:g.17387902C>T						11	17387902	.	C	T	KCNJ11	HGNC:6257	KCNJ11-201
ENST00000339994.5:c.491T>C		MANE	ENST00000339994.5:c.491T>C						ENSP00000345708.4:p.(Leu164Pro)		NC_000011.10:g.17387601A>G						11	17387601	.	A	G	KCNJ11	HGNC:6257	KCNJ11-201
ENST00000339994.5:c.497G>A		MANE	ENST00000339994.5:c.497G>A						ENSP00000345708.4:p.(Cys166Tyr)		NC_000011.10:g.17387595C>T						11	17387595	.	C	T	KCNJ11	HGNC:6257	KCNJ11-201
ENST00000339994.5:c.497G>T		MANE	ENST00000339994.5:c.497G>T						ENSP00000345708.4:p.(Cys166Phe)		NC_000011.10:g.17387595C>A						11	17387595	.	C	A	KCNJ11	HGNC:6257	KCNJ11-201
ENST00000339994.5:c.499A>C		MANE	ENST00000339994.5:c.499A>C						ENSP00000345708.4:p.(Ile167Leu)		NC_000011.10:g.17387593T>G						11	17387593	.	T	G	KCNJ11	HGNC:6257	KCNJ11-201
ENST00000339994.5:c.499A>T		MANE	ENST00000339994.5:c.499A>T						ENSP00000345708.4:p.(Ile167Phe)		NC_000011.10:g.17387593T>A						11	17387593	.	T	A	KCNJ11	HGNC:6257	KCNJ11-201
ENST00000339994.5:c.509A>C		MANE	ENST00000339994.5:c.509A>C						ENSP00000345708.4:p.(Lys170Thr)		NC_000011.10:g.17387583T>G						11	17387583	.	T	G	KCNJ11	HGNC:6257	KCNJ11-201
ENST00000339994.5:c.509A>G		MANE	ENST00000339994.5:c.509A>G						ENSP00000345708.4:p.(Lys170Arg)		NC_000011.10:g.17387583T>C						11	17387583	.	T	C	KCNJ11	HGNC:6257	KCNJ11-201
ENST00000339994.5:c.510G>C		MANE	ENST00000339994.5:c.510G>C						ENSP00000345708.4:p.(Lys170Asn)		NC_000011.10:g.17387582C>G						11	17387582	.	C	G	KCNJ11	HGNC:6257	KCNJ11-201
ENST00000339994.5:c.553A>C		MANE	ENST00000339994.5:c.553A>C						ENSP00000345708.4:p.(Lys185Gln)		NC_000011.10:g.17387539T>G						11	17387539	.	T	G	KCNJ11	HGNC:6257	KCNJ11-201
ENST00000339994.5:c.601C>A		MANE	ENST00000339994.5:c.601C>A						ENSP00000345708.4:p.(Arg201Ser)		NC_000011.10:g.17387491G>T						11	17387491	.	G	T	KCNJ11	HGNC:6257	KCNJ11-201
ENST00000339994.5:c.601C>G		MANE	ENST00000339994.5:c.601C>G						ENSP00000345708.4:p.(Arg201Gly)		NC_000011.10:g.17387491G>C						11	17387491	.	G	C	KCNJ11	HGNC:6257	KCNJ11-201
ENST00000339994.5:c.601C>T		MANE	ENST00000339994.5:c.601C>T						ENSP00000345708.4:p.(Arg201Cys)		NC_000011.10:g.17387491G>A						11	17387491	.	G	A	KCNJ11	HGNC:6257	KCNJ11-201
ENST00000339994.5:c.602G>A		MANE	ENST00000339994.5:c.602G>A						ENSP00000345708.4:p.(Arg201His)		NC_000011.10:g.17387490C>T						11	17387490	.	C	T	KCNJ11	HGNC:6257	KCNJ11-201
ENST00000339994.5:c.602G>T		MANE	ENST00000339994.5:c.602G>T						ENSP00000345708.4:p.(Arg201Leu)		NC_000011.10:g.17387490C>A						11	17387490	.	C	A	KCNJ11	HGNC:6257	KCNJ11-201
ENST00000339994.5:c.674_694del		MANE	ENST00000339994.5:c.674_694del						ENSP00000345708.4:p.(Ser225_Pro232delinsThr)		NC_000011.10:g.17387398_17387418del						11	17387397	.	GGCACCACCTCGCCCTCGGGGC	G	KCNJ11	HGNC:6257	KCNJ11-201
ENST00000339994.5:c.697C>T		MANE	ENST00000339994.5:c.697C>T						ENSP00000345708.4:p.(Leu233Phe)		NC_000011.10:g.17387395G>A						11	17387395	.	G	A	KCNJ11	HGNC:6257	KCNJ11-201
ENST00000339994.5:c.754G>C		MANE	ENST00000339994.5:c.754G>C						ENSP00000345708.4:p.(Val252Leu)		NC_000011.10:g.17387338C>G						11	17387338	.	C	G	KCNJ11	HGNC:6257	KCNJ11-201
ENST00000339994.5:c.755T>G		MANE	ENST00000339994.5:c.755T>G						ENSP00000345708.4:p.(Val252Gly)		NC_000011.10:g.17387337A>C						11	17387337	.	A	C	KCNJ11	HGNC:6257	KCNJ11-201
ENST00000339994.5:c.875A>G		MANE	ENST00000339994.5:c.875A>G						ENSP00000345708.4:p.(Glu292Gly)		NC_000011.10:g.17387217T>C						11	17387217	.	T	C	KCNJ11	HGNC:6257	KCNJ11-201
ENST00000339994.5:c.878C>A		MANE	ENST00000339994.5:c.878C>A						ENSP00000345708.4:p.(Thr293Asn)		NC_000011.10:g.17387214G>T						11	17387214	.	G	T	KCNJ11	HGNC:6257	KCNJ11-201
ENST00000339994.5:c.886A>C		MANE	ENST00000339994.5:c.886A>C						ENSP00000345708.4:p.(Ile296Leu)		NC_000011.10:g.17387206T>G						11	17387206	.	T	G	KCNJ11	HGNC:6257	KCNJ11-201
ENST00000339994.5:c.964G>A		MANE	ENST00000339994.5:c.964G>A						ENSP00000345708.4:p.(Glu322Lys)		NC_000011.10:g.17387128C>T						11	17387128	.	C	T	KCNJ11	HGNC:6257	KCNJ11-201
ENST00000339994.5:c.989A>C		MANE	ENST00000339994.5:c.989A>C						ENSP00000345708.4:p.(Tyr330Ser)		NC_000011.10:g.17387103T>G						11	17387103	.	T	G	KCNJ11	HGNC:6257	KCNJ11-201
ENST00000339994.5:c.989_990delinsCT		MANE	ENST00000339994.5:c.989_990delinsCT						ENSP00000345708.4:p.(Tyr330Ser)		NC_000011.10:g.17387102_17387103delinsAG						11	17387102	.	GT	AG	KCNJ11	HGNC:6257	KCNJ11-201
ENST00000339994.5:c.989A>G		MANE	ENST00000339994.5:c.989A>G						ENSP00000345708.4:p.(Tyr330Cys)		NC_000011.10:g.17387103T>C						11	17387103	.	T	C	KCNJ11	HGNC:6257	KCNJ11-201
ENST00000339994.5:c.997T>A		MANE	ENST00000339994.5:c.997T>A						ENSP00000345708.4:p.(Phe333Ile)		NC_000011.10:g.17387095A>T						11	17387095	.	A	T	KCNJ11	HGNC:6257	KCNJ11-201
ENST00000339994.5:c.999T>G		MANE	ENST00000339994.5:c.999T>G						ENSP00000345708.4:p.(Phe333Leu)		NC_000011.10:g.17387093A>C						11	17387093	.	A	C	KCNJ11	HGNC:6257	KCNJ11-201
ENST00000339994.5:c.1000G>A		MANE	ENST00000339994.5:c.1000G>A						ENSP00000345708.4:p.(Gly334Ser)		NC_000011.10:g.17387092C>T						11	17387092	.	C	T	KCNJ11	HGNC:6257	KCNJ11-201
ENST00000339994.5:c.1000G>T		MANE	ENST00000339994.5:c.1000G>T						ENSP00000345708.4:p.(Gly334Cys)		NC_000011.10:g.17387092C>A						11	17387092	.	C	A	KCNJ11	HGNC:6257	KCNJ11-201
ENST00000339994.5:c.1001G>A		MANE	ENST00000339994.5:c.1001G>A						ENSP00000345708.4:p.(Gly334Asp)		NC_000011.10:g.17387091C>T						11	17387091	.	C	T	KCNJ11	HGNC:6257	KCNJ11-201
ENST00000339994.5:c.1001G>T		MANE	ENST00000339994.5:c.1001G>T						ENSP00000345708.4:p.(Gly334Val)		NC_000011.10:g.17387091C>A						11	17387091	.	C	A	KCNJ11	HGNC:6257	KCNJ11-201
ENST00000396578.8:c.1085del		MANE	ENST00000396578.8:c.1085del						ENSP00000379823.3:p.(Pro362GlnfsTer38)		NC_000002.12:g.227259848del						2	227259846	.	AC	A	COL4A3	HGNC:2204	COL4A3-202
ENST00000396578.8:c.1106G>A		MANE	ENST00000396578.8:c.1106G>A						ENSP00000379823.3:p.(Gly369Asp)		NC_000002.12:g.227259869G>A						2	227259869	.	G	A	COL4A3	HGNC:2204	COL4A3-202
ENST00000396578.8:c.1576-20_1576-6del		MANE	ENST00000396578.8:c.1576-20_1576-6del	NC_000002.12(ENST00000396578.8):c.1576-20_1576-6del					ENSP00000379823.3:p.?		NC_000002.12:g.227270750_227270764del						2	227270749	.	TTCATTTGTGTACTAC	T	COL4A3	HGNC:2204	COL4A3-202
ENST00000396578.8:c.2224-11C>T		MANE	ENST00000396578.8:c.2224-11C>T	NC_000002.12(ENST00000396578.8):c.2224-11C>T					ENSP00000379823.3:p.?		NC_000002.12:g.227280429C>T						2	227280429	.	C	T	COL4A3	HGNC:2204	COL4A3-202
ENST00000396578.8:c.2339G>A		MANE	ENST00000396578.8:c.2339G>A						ENSP00000379823.3:p.(Gly780Glu)		NC_000002.12:g.227280555G>A						2	227280555	.	G	A	COL4A3	HGNC:2204	COL4A3-202
ENST00000396578.8:c.2372_2374+4del		MANE	ENST00000396578.8:c.2372_2374+4del	NC_000002.12(ENST00000396578.8):c.2372_2374+4del					ENSP00000379823.3:p.?		NC_000002.12:g.227280588_227280594del						2	227280585	.	CACGAGGT	C	COL4A3	HGNC:2204	COL4A3-202
ENST00000396578.8:c.2765G>T		MANE	ENST00000396578.8:c.2765G>T						ENSP00000379823.3:p.(Gly922Val)		NC_000002.12:g.227284229G>T						2	227284229	.	G	T	COL4A3	HGNC:2204	COL4A3-202
ENST00000396578.8:c.3209dup		MANE	ENST00000396578.8:c.3209dup						ENSP00000379823.3:p.(Asp1072GlyfsTer7)		NC_000002.12:g.227290885dup						2	227290884	.	A	AC	COL4A3	HGNC:2204	COL4A3-202
ENST00000396578.8:c.3386_3412del		MANE	ENST00000396578.8:c.3386_3412del						ENSP00000379823.3:p.(Leu1129_Gly1137del)		NC_000002.12:g.227294538_227294564del						2	227294532	.	AAGGCCTCCTGGGCCCTCCAGGAATCAG	A	COL4A3	HGNC:2204	COL4A3-202
ENST00000396578.8:c.3518-7C>G		MANE	ENST00000396578.8:c.3518-7C>G	NC_000002.12(ENST00000396578.8):c.3518-7C>G					ENSP00000379823.3:p.?		NC_000002.12:g.227295262C>G						2	227295262	.	C	G	COL4A3	HGNC:2204	COL4A3-202
ENST00000396578.8:c.3533del		MANE	ENST00000396578.8:c.3533del						ENSP00000379823.3:p.(Pro1178LeufsTer43)		NC_000002.12:g.227295284del						2	227295280	.	GC	G	COL4A3	HGNC:2204	COL4A3-202
ENST00000396578.8:c.3548_3550dup		MANE	ENST00000396578.8:c.3548_3550dup						ENSP00000379823.3:p.(Gly1183_Asn1184insArg)		NC_000002.12:g.227295299_227295301dup						2	227295298	.	G	GGGA	COL4A3	HGNC:2204	COL4A3-202
ENST00000396578.8:c.3622del		MANE	ENST00000396578.8:c.3622del						ENSP00000379823.3:p.(Ala1208ProfsTer13)		NC_000002.12:g.227297730del						2	227297726	.	AG	A	COL4A3	HGNC:2204	COL4A3-202
ENST00000396578.8:c.3646G>A		MANE	ENST00000396578.8:c.3646G>A						ENSP00000379823.3:p.(Gly1216Arg)		NC_000002.12:g.227297754G>A						2	227297754	.	G	A	COL4A3	HGNC:2204	COL4A3-202
ENST00000396578.8:c.3655G>T		MANE	ENST00000396578.8:c.3655G>T						ENSP00000379823.3:p.(Gly1219Cys)		NC_000002.12:g.227297763G>T						2	227297763	.	G	T	COL4A3	HGNC:2204	COL4A3-202
ENST00000396578.8:c.3687del		MANE	ENST00000396578.8:c.3687del						ENSP00000379823.3:p.(Gly1231ValfsTer33)		NC_000002.12:g.227297795del						2	227297794	.	TG	T	COL4A3	HGNC:2204	COL4A3-202
ENST00000396578.8:c.3691G>A		MANE	ENST00000396578.8:c.3691G>A						ENSP00000379823.3:p.(Gly1231Ser)		NC_000002.12:g.227297799G>A						2	227297799	.	G	A	COL4A3	HGNC:2204	COL4A3-202
ENST00000396578.8:c.3733G>A		MANE	ENST00000396578.8:c.3733G>A						ENSP00000379823.3:p.(Gly1245Ser)		NC_000002.12:g.227297841G>A						2	227297841	.	G	A	COL4A3	HGNC:2204	COL4A3-202
ENST00000396578.8:c.3821dup		MANE	ENST00000396578.8:c.3821dup						ENSP00000379823.3:p.(His1275ProfsTer34)		NC_000002.12:g.227298751dup						2	227298748	.	T	TG	COL4A3	HGNC:2204	COL4A3-202
ENST00000396578.8:c.390dup		MANE	ENST00000396578.8:c.390dup						ENSP00000379823.3:p.(Glu131Ter)		NC_000002.12:g.227246687dup						2	227246686	.	G	GT	COL4A3	HGNC:2204	COL4A3-202
ENST00000396578.8:c.3946G>A		MANE	ENST00000396578.8:c.3946G>A						ENSP00000379823.3:p.(Gly1316Ser)		NC_000002.12:g.227303101G>A						2	227303101	.	G	A	COL4A3	HGNC:2204	COL4A3-202
ENST00000396578.8:c.3989T>C		MANE	ENST00000396578.8:c.3989T>C						ENSP00000379823.3:p.(Ile1330Thr)		NC_000002.12:g.227303892T>C						2	227303892	.	T	C	COL4A3	HGNC:2204	COL4A3-202
ENST00000396578.8:c.4028-3C>A		MANE	ENST00000396578.8:c.4028-3C>A	NC_000002.12(ENST00000396578.8):c.4028-3C>A					ENSP00000379823.3:p.?		NC_000002.12:g.227304016C>A						2	227304016	.	C	A	COL4A3	HGNC:2204	COL4A3-202
ENST00000396578.8:c.4030del		MANE	ENST00000396578.8:c.4030del						ENSP00000379823.3:p.(Val1344TyrfsTer41)		NC_000002.12:g.227304021del						2	227304020	.	TG	T	COL4A3	HGNC:2204	COL4A3-202
ENST00000396578.8:c.4041C>A		MANE	ENST00000396578.8:c.4041C>A						ENSP00000379823.3:p.(Asp1347Glu)		NC_000002.12:g.227304032C>A						2	227304032	.	C	A	COL4A3	HGNC:2204	COL4A3-202
ENST00000396578.8:c.415G>C		MANE	ENST00000396578.8:c.415G>C						ENSP00000379823.3:p.(Gly139Arg)		NC_000002.12:g.227246712G>C						2	227246712	.	G	C	COL4A3	HGNC:2204	COL4A3-202
ENST00000396578.8:c.4253G>A		MANE	ENST00000396578.8:c.4253G>A						ENSP00000379823.3:p.(Gly1418Glu)		NC_000002.12:g.227307710G>A						2	227307710	.	G	A	COL4A3	HGNC:2204	COL4A3-202
ENST00000396578.8:c.4316del		MANE	ENST00000396578.8:c.4316del						ENSP00000379823.3:p.(Ala1439GlufsTer90)		NC_000002.12:g.227307773del						2	227307772	.	GC	G	COL4A3	HGNC:2204	COL4A3-202
ENST00000396578.8:c.434G>A		MANE	ENST00000396578.8:c.434G>A						ENSP00000379823.3:p.(Gly145Glu)		NC_000002.12:g.227246731G>A						2	227246731	.	G	A	COL4A3	HGNC:2204	COL4A3-202
ENST00000396578.8:c.4457_4462+1del		MANE	ENST00000396578.8:c.4457_4462+1del	NC_000002.12(ENST00000396578.8):c.4457_4462+1del					ENSP00000379823.3:p.?		NC_000002.12:g.227307914_227307920del						2	227307912	.	AGACCTTG	A	COL4A3	HGNC:2204	COL4A3-202
ENST00000396578.8:c.4504T>C		MANE	ENST00000396578.8:c.4504T>C						ENSP00000379823.3:p.(Phe1502Leu)		NC_000002.12:g.227308940T>C						2	227308940	.	T	C	COL4A3	HGNC:2204	COL4A3-202
ENST00000396578.8:c.4559_4561del		MANE	ENST00000396578.8:c.4559_4561del						ENSP00000379823.3:p.(Ser1520del)		NC_000002.12:g.227308995_227308997del						2	227308993	.	TTCA	T	COL4A3	HGNC:2204	COL4A3-202
ENST00000396578.8:c.461G>C		MANE	ENST00000396578.8:c.461G>C						ENSP00000379823.3:p.(Gly154Ala)		NC_000002.12:g.227247577G>C						2	227247577	.	G	C	COL4A3	HGNC:2204	COL4A3-202
ENST00000396578.8:c.4643G>A		MANE	ENST00000396578.8:c.4643G>A						ENSP00000379823.3:p.(Cys1548Tyr)		NC_000002.12:g.227309206G>A						2	227309206	.	G	A	COL4A3	HGNC:2204	COL4A3-202
ENST00000396578.8:c.4928G>A		MANE	ENST00000396578.8:c.4928G>A						ENSP00000379823.3:p.(Arg1643Lys)		NC_000002.12:g.227310948G>A						2	227310948	.	G	A	COL4A3	HGNC:2204	COL4A3-202
ENST00000396578.8:c.547-9A>C		MANE	ENST00000396578.8:c.547-9A>C	NC_000002.12(ENST00000396578.8):c.547-9A>C					ENSP00000379823.3:p.?		NC_000002.12:g.227251131A>C						2	227251131	.	A	C	COL4A3	HGNC:2204	COL4A3-202
ENST00000396578.8:c.687G>A		MANE	ENST00000396578.8:c.687G>A						ENSP00000379823.3:p.(Arg229=)		NC_000002.12:g.227253337G>A						2	227253337	.	G	A	COL4A3	HGNC:2204	COL4A3-202
ENST00000396578.8:c.1398del		MANE	ENST00000396578.8:c.1398del						ENSP00000379823.3:p.(Asp466GlufsTer32)		NC_000002.12:g.227266499del						2	227266498	.	AT	A	COL4A3	HGNC:2204	COL4A3-202
ENST00000396578.8:c.97del		MANE	ENST00000396578.8:c.97del						ENSP00000379823.3:p.(Cys33ValfsTer60)		NC_000002.12:g.227237977del						2	227237976	.	CT	C	COL4A3	HGNC:2204	COL4A3-202
ENST00000396578.8:c.1039del		MANE	ENST00000396578.8:c.1039del						ENSP00000379823.3:p.(Tyr347MetfsTer53)		NC_000002.12:g.227259802del						2	227259800	.	AT	A	COL4A3	HGNC:2204	COL4A3-202
ENST00000396578.8:c.2342_2350del		MANE	ENST00000396578.8:c.2342_2350del						ENSP00000379823.3:p.(Thr781_Gly783del)		NC_000002.12:g.227280558_227280566del						2	227280553	.	TGGAACTCCA	T	COL4A3	HGNC:2204	COL4A3-202
ENST00000396578.8:c.3650_3657del		MANE	ENST00000396578.8:c.3650_3657del						ENSP00000379823.3:p.(Pro1217HisfsTer89)		NC_000002.12:g.227297758_227297765del						2	227297756	.	ACCCACAGG	A	COL4A3	HGNC:2204	COL4A3-202
ENST00000396578.8:c.4085del		MANE	ENST00000396578.8:c.4085del						ENSP00000379823.3:p.(Pro1362HisfsTer23)		NC_000002.12:g.227304076del						2	227304074	.	GC	G	COL4A3	HGNC:2204	COL4A3-202
ENST00000396578.8:c.279_279+12dup		MANE	ENST00000396578.8:c.279_279+12dup	NC_000002.12(ENST00000396578.8):c.279_279+12dup					ENSP00000379823.3:p.?		NC_000002.12:g.227244364_227244376dup						2	227244363	.	G	GGGTTAGTAGTCCA	COL4A3	HGNC:2204	COL4A3-202
ENST00000396578.8:c.1367_1369del		MANE	ENST00000396578.8:c.1367_1369del						ENSP00000379823.3:p.(Tyr456del)		NC_000002.12:g.227266468_227266470del						2	227266467	.	TATC	T	COL4A3	HGNC:2204	COL4A3-202
ENST00000396578.8:c.1444_1445dup		MANE	ENST00000396578.8:c.1444_1445dup						ENSP00000379823.3:p.(Pro483SerfsTer16)		NC_000002.12:g.227267028_227267029dup						2	227267024	.	T	TTA	COL4A3	HGNC:2204	COL4A3-202
ENST00000396578.8:c.1908del		MANE	ENST00000396578.8:c.1908del						ENSP00000379823.3:p.(Gly637AspfsTer110)		NC_000002.12:g.227273098del						2	227273093	.	GC	G	COL4A3	HGNC:2204	COL4A3-202
ENST00000396578.8:c.2718del		MANE	ENST00000396578.8:c.2718del						ENSP00000379823.3:p.(Asn908ThrfsTer16)		NC_000002.12:g.227283828del						2	227283827	.	CT	C	COL4A3	HGNC:2204	COL4A3-202
ENST00000396578.8:c.2913_2914del		MANE	ENST00000396578.8:c.2913_2914del						ENSP00000379823.3:p.(Asn971LysfsTer55)		NC_000002.12:g.227289181_227289182del						2	227289179	.	AAC	A	COL4A3	HGNC:2204	COL4A3-202
ENST00000396578.8:c.3915_3916del		MANE	ENST00000396578.8:c.3915_3916del						ENSP00000379823.3:p.(Gly1307Ter)		NC_000002.12:g.227303070_227303071del						2	227303069	.	CCA	C	COL4A3	HGNC:2204	COL4A3-202
ENST00000396578.8:c.2969_2980del		MANE	ENST00000396578.8:c.2969_2980del						ENSP00000379823.3:p.(Ala990_Pro993del)		NC_000002.12:g.227289237_227289248del						2	227289231	.	GACCAGCAGGACC	G	COL4A3	HGNC:2204	COL4A3-202
ENST00000396578.8:c.417del		MANE	ENST00000396578.8:c.417del						ENSP00000379823.3:p.(Thr140HisfsTer13)		NC_000002.12:g.227246714del						2	227246711	.	AG	A	COL4A3	HGNC:2204	COL4A3-202
ENST00000396578.8:c.1322del		MANE	ENST00000396578.8:c.1322del						ENSP00000379823.3:p.(Ile441ThrfsTer17)		NC_000002.12:g.227266423del						2	227266422	.	AT	A	COL4A3	HGNC:2204	COL4A3-202
ENST00000396578.8:c.4153+1del		MANE	ENST00000396578.8:c.4153+1del	NC_000002.12(ENST00000396578.8):c.4153+1del					ENSP00000379823.3:p.?		NC_000002.12:g.227304145del						2	227304143	.	AG	A	COL4A3	HGNC:2204	COL4A3-202
ENST00000396578.8:c.3312_3329del		MANE	ENST00000396578.8:c.3312_3329del						ENSP00000379823.3:p.(Ser1105_Gly1110del)		NC_000002.12:g.227293292_227293309del						2	227293286	.	CCCTGGAAGTCCTGGAAGT	C	COL4A3	HGNC:2204	COL4A3-202
ENST00000396578.8:c.2043del		MANE	ENST00000396578.8:c.2043del						ENSP00000379823.3:p.(Lys681AsnfsTer66)		NC_000002.12:g.227277471del						2	227277468	.	GA	G	COL4A3	HGNC:2204	COL4A3-202
ENST00000396578.8:c.2045_2052del		MANE	ENST00000396578.8:c.2045_2052del						ENSP00000379823.3:p.(Cys682SerfsTer7)		NC_000002.12:g.227277473_227277480del						2	227277470	.	AATGTGGAG	A	COL4A3	HGNC:2204	COL4A3-202
ENST00000396578.8:c.3392del		MANE	ENST00000396578.8:c.3392del						ENSP00000379823.3:p.(Gly1131AlafsTer23)		NC_000002.12:g.227294544del						2	227294541	.	TG	T	COL4A3	HGNC:2204	COL4A3-202
ENST00000396578.8:c.43_63del		MANE	ENST00000396578.8:c.43_63del						ENSP00000379823.3:p.(Pro15_Leu21del)		NC_000002.12:g.227164769_227164789del						2	227164765	.	GCTGCCGCTCCTGCTGGTGCTC	G	COL4A3	HGNC:2204	COL4A3-202
ENST00000396578.8:c.725del		MANE	ENST00000396578.8:c.725del						ENSP00000379823.3:p.(Gly242GlufsTer5)		NC_000002.12:g.227253598del						2	227253596	.	AG	A	COL4A3	HGNC:2204	COL4A3-202
ENST00000396578.8:c.3956-8_3956-5del		MANE	ENST00000396578.8:c.3956-8_3956-5del	NC_000002.12(ENST00000396578.8):c.3956-8_3956-5del					ENSP00000379823.3:p.?		NC_000002.12:g.227303851_227303854del						2	227303843	.	CTTTG	C	COL4A3	HGNC:2204	COL4A3-202
ENST00000396578.8:c.4080del		MANE	ENST00000396578.8:c.4080del						ENSP00000379823.3:p.(Pro1362HisfsTer23)		NC_000002.12:g.227304071del						2	227304070	.	CA	C	COL4A3	HGNC:2204	COL4A3-202
ENST00000396578.8:c.646-6_649del		MANE	ENST00000396578.8:c.646-6_649del	NC_000002.12(ENST00000396578.8):c.646-6_649del					ENSP00000379823.3:p.?		NC_000002.12:g.227253290_227253299del						2	227253287	.	TTCTTACAGGG	T	COL4A3	HGNC:2204	COL4A3-202
ENST00000396578.8:c.171dup		MANE	ENST00000396578.8:c.171dup						ENSP00000379823.3:p.(Gly58ArgfsTer12)		NC_000002.12:g.227240169dup						2	227240163	.	A	AC	COL4A3	HGNC:2204	COL4A3-202
ENST00000396578.8:c.52_63del		MANE	ENST00000396578.8:c.52_63del						ENSP00000379823.3:p.(Leu18_Leu21del)		NC_000002.12:g.227164778_227164789del						2	227164770	.	CGCTCCTGCTGGT	C	COL4A3	HGNC:2204	COL4A3-202
ENST00000396578.8:c.172_178dup		MANE	ENST00000396578.8:c.172_178dup						ENSP00000379823.3:p.(Pro60ArgfsTer12)		NC_000002.12:g.227240170_227240176dup						2	227240168	.	C	CCGGTTCT	COL4A3	HGNC:2204	COL4A3-202
ENST00000396578.8:c.1343del		MANE	ENST00000396578.8:c.1343del						ENSP00000379823.3:p.(Pro448LeufsTer10)		NC_000002.12:g.227266444del						2	227266442	.	AC	A	COL4A3	HGNC:2204	COL4A3-202
ENST00000396578.8:c.2440del		MANE	ENST00000396578.8:c.2440del						ENSP00000379823.3:p.(Arg814GlyfsTer9)		NC_000002.12:g.227280958del						2	227280957	.	CA	C	COL4A3	HGNC:2204	COL4A3-202
ENST00000396578.8:c.3261del		MANE	ENST00000396578.8:c.3261del						ENSP00000379823.3:p.(Gln1087HisfsTer67)		NC_000002.12:g.227293241del						2	227293239	.	CA	C	COL4A3	HGNC:2204	COL4A3-202
ENST00000396578.8:c.4388G>C		MANE	ENST00000396578.8:c.4388G>C						ENSP00000379823.3:p.(Gly1463Ala)		NC_000002.12:g.227307845G>C						2	227307845	.	G	C	COL4A3	HGNC:2204	COL4A3-202
ENST00000396578.8:c.5012_5013delGAinsTT		MANE	ENST00000396578.8:c.5012_5013delinsTT						ENSP00000379823.3:p.(Ter1671PheextTer2)		NC_000002.12:g.227311869_227311870delinsTT						2	227311869	.	GA	TT	COL4A3	HGNC:2204	COL4A3-202
ENST00000396578.8:c.2384G>T		MANE	ENST00000396578.8:c.2384G>T						ENSP00000379823.3:p.(Gly795Val)		NC_000002.12:g.227280902G>T						2	227280902	.	G	T	COL4A3	HGNC:2204	COL4A3-202
ENST00000396578.8:c.583G>A		MANE	ENST00000396578.8:c.583G>A						ENSP00000379823.3:p.(Gly195Ser)		NC_000002.12:g.227251176G>A						2	227251176	.	G	A	COL4A3	HGNC:2204	COL4A3-202
ENST00000396578.8:c.3302G>A		MANE	ENST00000396578.8:c.3302G>A						ENSP00000379823.3:p.(Gly1101Glu)		NC_000002.12:g.227293282G>A						2	227293282	.	G	A	COL4A3	HGNC:2204	COL4A3-202
ENST00000396578.8:c.4702C>T		MANE	ENST00000396578.8:c.4702C>T						ENSP00000379823.3:p.(Pro1568Ser)		NC_000002.12:g.227309265C>T						2	227309265	.	C	T	COL4A3	HGNC:2204	COL4A3-202
ENST00000396578.8:c.3247G>C		MANE	ENST00000396578.8:c.3247G>C						ENSP00000379823.3:p.(Gly1083Arg)		NC_000002.12:g.227293227G>C						2	227293227	.	G	C	COL4A3	HGNC:2204	COL4A3-202
ENST00000396578.8:c.416G>A		MANE	ENST00000396578.8:c.416G>A						ENSP00000379823.3:p.(Gly139Glu)		NC_000002.12:g.227246713G>A						2	227246713	.	G	A	COL4A3	HGNC:2204	COL4A3-202
ENST00000396578.8:c.593G>T		MANE	ENST00000396578.8:c.593G>T						ENSP00000379823.3:p.(Gly198Val)		NC_000002.12:g.227251186G>T						2	227251186	.	G	T	COL4A3	HGNC:2204	COL4A3-202
ENST00000396578.8:c.1576G>T		MANE	ENST00000396578.8:c.1576G>T						ENSP00000379823.3:p.(Gly526Cys)		NC_000002.12:g.227270770G>T						2	227270770	.	G	T	COL4A3	HGNC:2204	COL4A3-202
ENST00000396578.8:c.908G>A		MANE	ENST00000396578.8:c.908G>A						ENSP00000379823.3:p.(Gly303Asp)		NC_000002.12:g.227256045G>A						2	227256045	.	G	A	COL4A3	HGNC:2204	COL4A3-202
ENST00000396578.8:c.1202G>A		MANE	ENST00000396578.8:c.1202G>A						ENSP00000379823.3:p.(Gly401Glu)		NC_000002.12:g.227263831G>A						2	227263831	.	G	A	COL4A3	HGNC:2204	COL4A3-202
ENST00000396578.8:c.3716G>A		MANE	ENST00000396578.8:c.3716G>A						ENSP00000379823.3:p.(Gly1239Glu)		NC_000002.12:g.227297824G>A						2	227297824	.	G	A	COL4A3	HGNC:2204	COL4A3-202
ENST00000396578.8:c.3882+5G>C		MANE	ENST00000396578.8:c.3882+5G>C	NC_000002.12(ENST00000396578.8):c.3882+5G>C					ENSP00000379823.3:p.?		NC_000002.12:g.227298817G>C						2	227298817	.	G	C	COL4A3	HGNC:2204	COL4A3-202
ENST00000396578.8:c.4243G>C		MANE	ENST00000396578.8:c.4243G>C						ENSP00000379823.3:p.(Gly1415Arg)		NC_000002.12:g.227305074G>C						2	227305074	.	G	C	COL4A3	HGNC:2204	COL4A3-202
ENST00000396578.8:c.4378T>C		MANE	ENST00000396578.8:c.4378T>C						ENSP00000379823.3:p.(Cys1460Arg)		NC_000002.12:g.227307835T>C						2	227307835	.	T	C	COL4A3	HGNC:2204	COL4A3-202
ENST00000396578.8:c.4123C>T		MANE	ENST00000396578.8:c.4123C>T						ENSP00000379823.3:p.(Pro1375Ser)		NC_000002.12:g.227304114C>T						2	227304114	.	C	T	COL4A3	HGNC:2204	COL4A3-202
ENST00000396578.8:c.787G>A		MANE	ENST00000396578.8:c.787G>A						ENSP00000379823.3:p.(Asp263Asn)		NC_000002.12:g.227254133G>A						2	227254133	.	G	A	COL4A3	HGNC:2204	COL4A3-202
ENST00000396578.8:c.1575+5G>T		MANE	ENST00000396578.8:c.1575+5G>T	NC_000002.12(ENST00000396578.8):c.1575+5G>T					ENSP00000379823.3:p.?		NC_000002.12:g.227269985G>T						2	227269985	.	G	T	COL4A3	HGNC:2204	COL4A3-202
ENST00000396578.8:c.4462G>C		MANE	ENST00000396578.8:c.4462G>C						ENSP00000379823.3:p.(Gly1488Arg)		NC_000002.12:g.227307919G>C						2	227307919	.	G	C	COL4A3	HGNC:2204	COL4A3-202
ENST00000396578.8:c.620G>A		MANE	ENST00000396578.8:c.620G>A						ENSP00000379823.3:p.(Gly207Glu)		NC_000002.12:g.227251346G>A						2	227251346	.	G	A	COL4A3	HGNC:2204	COL4A3-202
ENST00000396578.8:c.3098G>T		MANE	ENST00000396578.8:c.3098G>T						ENSP00000379823.3:p.(Gly1033Val)		NC_000002.12:g.227290774G>T						2	227290774	.	G	T	COL4A3	HGNC:2204	COL4A3-202
ENST00000396578.8:c.4136G>A		MANE	ENST00000396578.8:c.4136G>A						ENSP00000379823.3:p.(Gly1379Glu)		NC_000002.12:g.227304127G>A						2	227304127	.	G	A	COL4A3	HGNC:2204	COL4A3-202
ENST00000396578.8:c.1604G>A		MANE	ENST00000396578.8:c.1604G>A						ENSP00000379823.3:p.(Gly535Glu)		NC_000002.12:g.227270798G>A						2	227270798	.	G	A	COL4A3	HGNC:2204	COL4A3-202
ENST00000396578.8:c.933G>A		MANE	ENST00000396578.8:c.933G>A						ENSP00000379823.3:p.(Glu311=)		NC_000002.12:g.227256070G>A						2	227256070	.	G	A	COL4A3	HGNC:2204	COL4A3-202
ENST00000396578.8:c.1390G>A		MANE	ENST00000396578.8:c.1390G>A						ENSP00000379823.3:p.(Gly464Arg)		NC_000002.12:g.227266491G>A						2	227266491	.	G	A	COL4A3	HGNC:2204	COL4A3-202
ENST00000396578.8:c.1030-2A>G		MANE	ENST00000396578.8:c.1030-2A>G	NC_000002.12(ENST00000396578.8):c.1030-2A>G					ENSP00000379823.3:p.?		NC_000002.12:g.227259791A>G						2	227259791	.	A	G	COL4A3	HGNC:2204	COL4A3-202
ENST00000396578.8:c.1541G>A		MANE	ENST00000396578.8:c.1541G>A						ENSP00000379823.3:p.(Gly514Glu)		NC_000002.12:g.227269946G>A						2	227269946	.	G	A	COL4A3	HGNC:2204	COL4A3-202
ENST00000396578.8:c.2692G>A		MANE	ENST00000396578.8:c.2692G>A						ENSP00000379823.3:p.(Gly898Arg)		NC_000002.12:g.227283802G>A						2	227283802	.	G	A	COL4A3	HGNC:2204	COL4A3-202
ENST00000396578.8:c.1883G>A		MANE	ENST00000396578.8:c.1883G>A						ENSP00000379823.3:p.(Gly628Asp)		NC_000002.12:g.227273073G>A						2	227273073	.	G	A	COL4A3	HGNC:2204	COL4A3-202
ENST00000396578.8:c.1220G>T		MANE	ENST00000396578.8:c.1220G>T						ENSP00000379823.3:p.(Gly407Val)		NC_000002.12:g.227263849G>T						2	227263849	.	G	T	COL4A3	HGNC:2204	COL4A3-202
ENST00000396578.8:c.4226G>A		MANE	ENST00000396578.8:c.4226G>A						ENSP00000379823.3:p.(Gly1409Asp)		NC_000002.12:g.227305057G>A						2	227305057	.	G	A	COL4A3	HGNC:2204	COL4A3-202
ENST00000396578.8:c.4118G>T		MANE	ENST00000396578.8:c.4118G>T						ENSP00000379823.3:p.(Gly1373Val)		NC_000002.12:g.227304109G>T						2	227304109	.	G	T	COL4A3	HGNC:2204	COL4A3-202
ENST00000396578.8:c.2746+1G>A		MANE	ENST00000396578.8:c.2746+1G>A	NC_000002.12(ENST00000396578.8):c.2746+1G>A					ENSP00000379823.3:p.?		NC_000002.12:g.227283857G>A						2	227283857	.	G	A	COL4A3	HGNC:2204	COL4A3-202
ENST00000396578.8:c.2724_2740del		MANE	ENST00000396578.8:c.2724_2740del						ENSP00000379823.3:p.(Asn908LysfsTer26)		NC_000002.12:g.227283834_227283850del						2	227283833	.	ACCCAGGCACACCAGGGC	A	COL4A3	HGNC:2204	COL4A3-202
ENST00000396625.5:c.32_42del		MANE	ENST00000396625.5:c.32_42del						ENSP00000379866.3:p.(Cys11PhefsTer46)		NC_000002.12:g.227147442_227147452del						2	227147441	.	ATCTGAAGGAGC	A	COL4A4	HGNC:2206	COL4A4-201
ENST00000396625.5:c.807dup		MANE	ENST00000396625.5:c.807dup						ENSP00000379866.3:p.(Gly270ArgfsTer160)		NC_000002.12:g.227103983dup						2	227103980	.	C	CT	COL4A4	HGNC:2206	COL4A4-201
ENST00000396625.5:c.1802del		MANE	ENST00000396625.5:c.1802del						ENSP00000379866.3:p.(Pro601GlnfsTer52)		NC_000002.12:g.227080445del						2	227080443	.	TG	T	COL4A4	HGNC:2206	COL4A4-201
ENST00000396625.5:c.2583del		MANE	ENST00000396625.5:c.2583del						ENSP00000379866.3:p.(Pro862LeufsTer7)		NC_000002.12:g.227056081del						2	227056077	.	GC	G	COL4A4	HGNC:2206	COL4A4-201
ENST00000396625.5:c.2744del		MANE	ENST00000396625.5:c.2744del						ENSP00000379866.3:p.(Gly915ValfsTer35)		NC_000002.12:g.227054711del						2	227054709	.	AC	A	COL4A4	HGNC:2206	COL4A4-201
ENST00000396625.5:c.4088_4090+1del		MANE	ENST00000396625.5:c.4088_4090+1del	NC_000002.12(ENST00000396625.5):c.4088_4090+1del					ENSP00000379866.3:p.?		NC_000002.12:g.227025801_227025804del						2	227025800	.	ACCTC	A	COL4A4	HGNC:2206	COL4A4-201
ENST00000396625.5:c.4494del		MANE	ENST00000396625.5:c.4494del						ENSP00000379866.3:p.(Gln1499LysfsTer53)		NC_000002.12:g.227010343del						2	227010340	.	GC	G	COL4A4	HGNC:2206	COL4A4-201
ENST00000396625.5:c.4200_4201del		MANE	ENST00000396625.5:c.4200_4201del						ENSP00000379866.3:p.(Gly1401ProfsTer31)		NC_000002.12:g.227022066_227022067del						2	227022062	.	CCT	C	COL4A4	HGNC:2206	COL4A4-201
ENST00000396625.5:c.4444dup		MANE	ENST00000396625.5:c.4444dup						ENSP00000379866.3:p.(Leu1482ProfsTer11)		NC_000002.12:g.227010395dup						2	227010390	.	A	AG	COL4A4	HGNC:2206	COL4A4-201
ENST00000396625.5:c.1505dup		MANE	ENST00000396625.5:c.1505dup						ENSP00000379866.3:p.(Gly503TrpfsTer12)		NC_000002.12:g.227088776dup						2	227088770	.	A	AG	COL4A4	HGNC:2206	COL4A4-201
ENST00000396625.5:c.4241_4254del		MANE	ENST00000396625.5:c.4241_4254del						ENSP00000379866.3:p.(Asp1414GlyfsTer14)		NC_000002.12:g.227012260_227012273del						2	227012259	.	CACCCCTCCTGCCAT	C	COL4A4	HGNC:2206	COL4A4-201
ENST00000396625.5:c.3612_3621del		MANE	ENST00000396625.5:c.3612_3621del						ENSP00000379866.3:p.(Ile1205Ter)		NC_000002.12:g.227032237_227032246del						2	227032232	.	GCCCAGGTATT	G	COL4A4	HGNC:2206	COL4A4-201
ENST00000396625.5:c.72-26_72-23del		MANE	ENST00000396625.5:c.72-26_72-23del	NC_000002.12(ENST00000396625.5):c.72-26_72-23del					ENSP00000379866.3:p.?		NC_000002.12:g.227144584_227144587del						2	227144580	.	GATTA	G	COL4A4	HGNC:2206	COL4A4-201
ENST00000396625.5:c.1505del		MANE	ENST00000396625.5:c.1505del						ENSP00000379866.3:p.(Pro502LeufsTer151)		NC_000002.12:g.227088776del						2	227088770	.	AG	A	COL4A4	HGNC:2206	COL4A4-201
ENST00000396625.5:c.4214dup		MANE	ENST00000396625.5:c.4214dup						ENSP00000379866.3:p.(Gly1406ArgfsTer27)		NC_000002.12:g.227022051dup						2	227022049	.	T	TG	COL4A4	HGNC:2206	COL4A4-201
ENST00000396625.5:c.558+4_558+7del		MANE	ENST00000396625.5:c.558+4_558+7del	NC_000002.12(ENST00000396625.5):c.558+4_558+7del					ENSP00000379866.3:p.?		NC_000002.12:g.227114624_227114627del						2	227114620	.	ATACT	A	COL4A4	HGNC:2206	COL4A4-201
ENST00000396625.5:c.347G>A		MANE	ENST00000396625.5:c.347G>A						ENSP00000379866.3:p.(Gly116Glu)		NC_000002.12:g.227119920C>T						2	227119920	.	C	T	COL4A4	HGNC:2206	COL4A4-201
ENST00000396625.5:c.595G>A		MANE	ENST00000396625.5:c.595G>A						ENSP00000379866.3:p.(Gly199Arg)		NC_000002.12:g.227109286C>T						2	227109286	.	C	T	COL4A4	HGNC:2206	COL4A4-201
ENST00000396625.5:c.1634G>C		MANE	ENST00000396625.5:c.1634G>C						ENSP00000379866.3:p.(Gly545Ala)		NC_000002.12:g.227082177C>G						2	227082177	.	C	G	COL4A4	HGNC:2206	COL4A4-201
ENST00000396625.5:c.1837G>A		MANE	ENST00000396625.5:c.1837G>A						ENSP00000379866.3:p.(Gly613Arg)		NC_000002.12:g.227078044C>T						2	227078044	.	C	T	COL4A4	HGNC:2206	COL4A4-201
ENST00000396625.5:c.2717-5A>T		MANE	ENST00000396625.5:c.2717-5A>T	NC_000002.12(ENST00000396625.5):c.2717-5A>T					ENSP00000379866.3:p.?		NC_000002.12:g.227054742T>A						2	227054742	.	T	A	COL4A4	HGNC:2206	COL4A4-201
ENST00000396625.5:c.2722C>T		MANE	ENST00000396625.5:c.2722C>T						ENSP00000379866.3:p.(Arg908Trp)		NC_000002.12:g.227054732G>A						2	227054732	.	G	A	COL4A4	HGNC:2206	COL4A4-201
ENST00000396625.5:c.3089G>T		MANE	ENST00000396625.5:c.3089G>T						ENSP00000379866.3:p.(Gly1030Val)		NC_000002.12:g.227051038C>A						2	227051038	.	C	A	COL4A4	HGNC:2206	COL4A4-201
ENST00000396625.5:c.3395C>T		MANE	ENST00000396625.5:c.3395C>T						ENSP00000379866.3:p.(Pro1132Leu)		NC_000002.12:g.227043079G>A						2	227043079	.	G	A	COL4A4	HGNC:2206	COL4A4-201
ENST00000396625.5:c.3684G>A		MANE	ENST00000396625.5:c.3684G>A						ENSP00000379866.3:p.(Lys1228=)		NC_000002.12:g.227032170C>T						2	227032170	.	C	T	COL4A4	HGNC:2206	COL4A4-201
ENST00000396625.5:c.4130G>A		MANE	ENST00000396625.5:c.4130G>A						ENSP00000379866.3:p.(Arg1377Gln)		NC_000002.12:g.227022134C>T						2	227022134	.	C	T	COL4A4	HGNC:2206	COL4A4-201
ENST00000396625.5:c.5029C>T		MANE	ENST00000396625.5:c.5029C>T						ENSP00000379866.3:p.(Arg1677Cys)		NC_000002.12:g.227007369G>A						2	227007369	.	G	A	COL4A4	HGNC:2206	COL4A4-201
ENST00000396625.5:c.3990G>A		MANE	ENST00000396625.5:c.3990G>A						ENSP00000379866.3:p.(Pro1330=)		NC_000002.12:g.227027993C>T						2	227027993	.	C	T	COL4A4	HGNC:2206	COL4A4-201
ENST00000396625.5:c.586G>A		MANE	ENST00000396625.5:c.586G>A						ENSP00000379866.3:p.(Gly196Ser)		NC_000002.12:g.227111686C>T						2	227111686	.	C	T	COL4A4	HGNC:2206	COL4A4-201
ENST00000396625.5:c.2630G>A		MANE	ENST00000396625.5:c.2630G>A						ENSP00000379866.3:p.(Arg877Gln)		NC_000002.12:g.227056031C>T						2	227056031	.	C	T	COL4A4	HGNC:2206	COL4A4-201
ENST00000396625.5:c.3389G>A		MANE	ENST00000396625.5:c.3389G>A						ENSP00000379866.3:p.(Gly1130Glu)		NC_000002.12:g.227043085C>T						2	227043085	.	C	T	COL4A4	HGNC:2206	COL4A4-201
ENST00000396625.5:c.4915G>C		MANE	ENST00000396625.5:c.4915G>C						ENSP00000379866.3:p.(Gly1639Arg)		NC_000002.12:g.227007483C>G						2	227007483	.	C	G	COL4A4	HGNC:2206	COL4A4-201
ENST00000396625.5:c.4922G>A		MANE	ENST00000396625.5:c.4922G>A						ENSP00000379866.3:p.(Cys1641Tyr)		NC_000002.12:g.227007476C>T						2	227007476	.	C	T	COL4A4	HGNC:2206	COL4A4-201
ENST00000396625.5:c.104A>G		MANE	ENST00000396625.5:c.104A>G						ENSP00000379866.3:p.(Tyr35Cys)		NC_000002.12:g.227144526T>C						2	227144526	.	T	C	COL4A4	HGNC:2206	COL4A4-201
ENST00000396625.5:c.2925G>A		MANE	ENST00000396625.5:c.2925G>A						ENSP00000379866.3:p.(Gly975=)		NC_000002.12:g.227052348C>T						2	227052348	.	C	T	COL4A4	HGNC:2206	COL4A4-201
ENST00000396625.5:c.1986A>G		MANE	ENST00000396625.5:c.1986A>G						ENSP00000379866.3:p.(Lys662=)		NC_000002.12:g.227077895T>C						2	227077895	.	T	C	COL4A4	HGNC:2206	COL4A4-201
ENST00000396625.5:c.4376G>T		MANE	ENST00000396625.5:c.4376G>T						ENSP00000379866.3:p.(Gly1459Val)		NC_000002.12:g.227010459C>A						2	227010459	.	C	A	COL4A4	HGNC:2206	COL4A4-201
ENST00000396625.5:c.2038G>C		MANE	ENST00000396625.5:c.2038G>C						ENSP00000379866.3:p.(Gly680Arg)		NC_000002.12:g.227062548C>G						2	227062548	.	C	G	COL4A4	HGNC:2206	COL4A4-201
ENST00000396625.5:c.3224G>A		MANE	ENST00000396625.5:c.3224G>A						ENSP00000379866.3:p.(Gly1075Asp)		NC_000002.12:g.227047540C>T						2	227047540	.	C	T	COL4A4	HGNC:2206	COL4A4-201
ENST00000396625.5:c.1623+5G>T		MANE	ENST00000396625.5:c.1623+5G>T	NC_000002.12(ENST00000396625.5):c.1623+5G>T					ENSP00000379866.3:p.?		NC_000002.12:g.227088648C>A						2	227088648	.	C	A	COL4A4	HGNC:2206	COL4A4-201
ENST00000396625.5:c.5049C>A		MANE	ENST00000396625.5:c.5049C>A						ENSP00000379866.3:p.(Cys1683Ter)		NC_000002.12:g.227007349G>T						2	227007349	.	G	T	COL4A4	HGNC:2206	COL4A4-201
ENST00000396625.5:c.1943G>A		MANE	ENST00000396625.5:c.1943G>A						ENSP00000379866.3:p.(Gly648Asp)		NC_000002.12:g.227077938C>T						2	227077938	.	C	T	COL4A4	HGNC:2206	COL4A4-201
ENST00000396625.5:c.3151G>C		MANE	ENST00000396625.5:c.3151G>C						ENSP00000379866.3:p.(Gly1051Arg)		NC_000002.12:g.227050131C>G						2	227050131	.	C	G	COL4A4	HGNC:2206	COL4A4-201
ENST00000396625.5:c.1202C>T		MANE	ENST00000396625.5:c.1202C>T						ENSP00000379866.3:p.(Ala401Val)		NC_000002.12:g.227098696G>A						2	227098696	.	G	A	COL4A4	HGNC:2206	COL4A4-201
ENST00000396625.5:c.3787C>T		MANE	ENST00000396625.5:c.3787C>T						ENSP00000379866.3:p.(Gln1263Ter)		NC_000002.12:g.227031975G>A						2	227031975	.	G	A	COL4A4	HGNC:2206	COL4A4-201
ENST00000396625.5:c.1623+702T>A		MANE	ENST00000396625.5:c.1623+702T>A	NC_000002.12(ENST00000396625.5):c.1623+702T>A					ENSP00000379866.3:p.?		NC_000002.12:g.227087951A>T						2	227087951	.	A	T	COL4A4	HGNC:2206	COL4A4-201
ENST00000396625.5:c.1353C>T		MANE	ENST00000396625.5:c.1353C>T						ENSP00000379866.3:p.(Gly451=)		NC_000002.12:g.227094141G>A						2	227094141	.	G	A	COL4A4	HGNC:2206	COL4A4-201
ENST00000396625.5:c.4333G>A		MANE	ENST00000396625.5:c.4333G>A						ENSP00000379866.3:p.(Gly1445Arg)		NC_000002.12:g.227012181C>T						2	227012181	.	C	T	COL4A4	HGNC:2206	COL4A4-201
ENST00000396625.5:c.3647G>C		MANE	ENST00000396625.5:c.3647G>C						ENSP00000379866.3:p.(Gly1216Ala)		NC_000002.12:g.227032207C>G						2	227032207	.	C	G	COL4A4	HGNC:2206	COL4A4-201
ENST00000396625.5:c.870G>T		MANE	ENST00000396625.5:c.870G>T						ENSP00000379866.3:p.(Lys290Asn)		NC_000002.12:g.227103144C>A						2	227103144	.	C	A	COL4A4	HGNC:2206	COL4A4-201
ENST00000396625.5:c.2546-6T>C		MANE	ENST00000396625.5:c.2546-6T>C	NC_000002.12(ENST00000396625.5):c.2546-6T>C					ENSP00000379866.3:p.?		NC_000002.12:g.227056121A>G						2	227056121	.	A	G	COL4A4	HGNC:2206	COL4A4-201
ENST00000396625.5:c.1213G>T		MANE	ENST00000396625.5:c.1213G>T						ENSP00000379866.3:p.(Gly405Ter)		NC_000002.12:g.227094281C>A						2	227094281	.	C	A	COL4A4	HGNC:2206	COL4A4-201
ENST00000396625.5:c.1243del		MANE	ENST00000396625.5:c.1243del						ENSP00000379866.3:p.(Leu415PhefsTer43)		NC_000002.12:g.227094251del						2	227094250	.	AG	A	COL4A4	HGNC:2206	COL4A4-201
ENST00000396625.5:c.1325G>C		MANE	ENST00000396625.5:c.1325G>C						ENSP00000379866.3:p.(Gly442Ala)		NC_000002.12:g.227094169C>G						2	227094169	.	C	G	COL4A4	HGNC:2206	COL4A4-201
ENST00000396625.5:c.1424G>A		MANE	ENST00000396625.5:c.1424G>A						ENSP00000379866.3:p.(Gly475Asp)		NC_000002.12:g.227089903C>T						2	227089903	.	C	T	COL4A4	HGNC:2206	COL4A4-201
ENST00000396625.5:c.1451G>T		MANE	ENST00000396625.5:c.1451G>T						ENSP00000379866.3:p.(Gly484Val)		NC_000002.12:g.227089876C>A						2	227089876	.	C	A	COL4A4	HGNC:2206	COL4A4-201
ENST00000396625.5:c.1459+5G>A		MANE	ENST00000396625.5:c.1459+5G>A	NC_000002.12(ENST00000396625.5):c.1459+5G>A					ENSP00000379866.3:p.?		NC_000002.12:g.227089863C>T						2	227089863	.	C	T	COL4A4	HGNC:2206	COL4A4-201
ENST00000396625.5:c.1459G>A		MANE	ENST00000396625.5:c.1459G>A						ENSP00000379866.3:p.(Gly487Arg)		NC_000002.12:g.227089868C>T						2	227089868	.	C	T	COL4A4	HGNC:2206	COL4A4-201
ENST00000396625.5:c.1471C>T		MANE	ENST00000396625.5:c.1471C>T						ENSP00000379866.3:p.(Leu491Phe)		NC_000002.12:g.227088805G>A						2	227088805	.	G	A	COL4A4	HGNC:2206	COL4A4-201
ENST00000396625.5:c.1571G>A		MANE	ENST00000396625.5:c.1571G>A						ENSP00000379866.3:p.(Gly524Glu)		NC_000002.12:g.227088705C>T						2	227088705	.	C	T	COL4A4	HGNC:2206	COL4A4-201
ENST00000396625.5:c.1580G>T		MANE	ENST00000396625.5:c.1580G>T						ENSP00000379866.3:p.(Gly527Val)		NC_000002.12:g.227088696C>A						2	227088696	.	C	A	COL4A4	HGNC:2206	COL4A4-201
ENST00000396625.5:c.1588G>A		MANE	ENST00000396625.5:c.1588G>A						ENSP00000379866.3:p.(Gly530Arg)		NC_000002.12:g.227088688C>T						2	227088688	.	C	T	COL4A4	HGNC:2206	COL4A4-201
ENST00000396625.5:c.1589G>A		MANE	ENST00000396625.5:c.1589G>A						ENSP00000379866.3:p.(Gly530Glu)		NC_000002.12:g.227088687C>T						2	227088687	.	C	T	COL4A4	HGNC:2206	COL4A4-201
ENST00000396625.5:c.1723_1729delGGGCCCCinsCCCAT		MANE	ENST00000396625.5:c.1723_1729delinsCCCAT						ENSP00000379866.3:p.(Gly575ProfsTer30)		NC_000002.12:g.227080517_227080523delinsATGGG						2	227080517	.	GGGGCCC	ATGGG	COL4A4	HGNC:2206	COL4A4-201
ENST00000396625.5:c.1795G>C		MANE	ENST00000396625.5:c.1795G>C						ENSP00000379866.3:p.(Gly599Arg)		NC_000002.12:g.227080451C>G						2	227080451	.	C	G	COL4A4	HGNC:2206	COL4A4-201
ENST00000396625.5:c.1805G>A		MANE	ENST00000396625.5:c.1805G>A						ENSP00000379866.3:p.(Gly602Glu)		NC_000002.12:g.227078076C>T						2	227078076	.	C	T	COL4A4	HGNC:2206	COL4A4-201
ENST00000396625.5:c.1808A>G		MANE	ENST00000396625.5:c.1808A>G						ENSP00000379866.3:p.(Asp603Gly)		NC_000002.12:g.227078073T>C						2	227078073	.	T	C	COL4A4	HGNC:2206	COL4A4-201
ENST00000396625.5:c.1826del		MANE	ENST00000396625.5:c.1826del						ENSP00000379866.3:p.(Pro609GlnfsTer44)		NC_000002.12:g.227078058del						2	227078054	.	TG	T	COL4A4	HGNC:2206	COL4A4-201
ENST00000396625.5:c.1951G>C		MANE	ENST00000396625.5:c.1951G>C						ENSP00000379866.3:p.(Gly651Arg)		NC_000002.12:g.227077930C>G						2	227077930	.	C	G	COL4A4	HGNC:2206	COL4A4-201
ENST00000396625.5:c.1960G>A		MANE	ENST00000396625.5:c.1960G>A						ENSP00000379866.3:p.(Gly654Ser)		NC_000002.12:g.227077921C>T						2	227077921	.	C	T	COL4A4	HGNC:2206	COL4A4-201
ENST00000396625.5:c.1970G>T		MANE	ENST00000396625.5:c.1970G>T						ENSP00000379866.3:p.(Gly657Val)		NC_000002.12:g.227077911C>A						2	227077911	.	C	A	COL4A4	HGNC:2206	COL4A4-201
ENST00000396625.5:c.1987+4A>G		MANE	ENST00000396625.5:c.1987+4A>G	NC_000002.12(ENST00000396625.5):c.1987+4A>G					ENSP00000379866.3:p.?		NC_000002.12:g.227077890T>C						2	227077890	.	T	C	COL4A4	HGNC:2206	COL4A4-201
ENST00000396625.5:c.1987G>C		MANE	ENST00000396625.5:c.1987G>C						ENSP00000379866.3:p.(Gly663Arg)		NC_000002.12:g.227077894C>G						2	227077894	.	C	G	COL4A4	HGNC:2206	COL4A4-201
ENST00000396625.5:c.2030G>A		MANE	ENST00000396625.5:c.2030G>A						ENSP00000379866.3:p.(Gly677Asp)		NC_000002.12:g.227062556C>T						2	227062556	.	C	T	COL4A4	HGNC:2206	COL4A4-201
ENST00000396625.5:c.203G>A		MANE	ENST00000396625.5:c.203G>A						ENSP00000379866.3:p.(Gly68Glu)		NC_000002.12:g.227121138C>T						2	227121138	.	C	T	COL4A4	HGNC:2206	COL4A4-201
ENST00000396625.5:c.2111G>A		MANE	ENST00000396625.5:c.2111G>A						ENSP00000379866.3:p.(Gly704Glu)		NC_000002.12:g.227060189C>T						2	227060189	.	C	T	COL4A4	HGNC:2206	COL4A4-201
ENST00000396625.5:c.2159C>T		MANE	ENST00000396625.5:c.2159C>T						ENSP00000379866.3:p.(Pro720Leu)		NC_000002.12:g.227060141G>A						2	227060141	.	G	A	COL4A4	HGNC:2206	COL4A4-201
ENST00000396625.5:c.2165G>A		MANE	ENST00000396625.5:c.2165G>A						ENSP00000379866.3:p.(Gly722Asp)		NC_000002.12:g.227059623C>T						2	227059623	.	C	T	COL4A4	HGNC:2206	COL4A4-201
ENST00000396625.5:c.2317del		MANE	ENST00000396625.5:c.2317del						ENSP00000379866.3:p.(Arg773GlyfsTer9)		NC_000002.12:g.227059471del						2	227059470	.	CT	C	COL4A4	HGNC:2206	COL4A4-201
ENST00000396625.5:c.2437G>C		MANE	ENST00000396625.5:c.2437G>C						ENSP00000379866.3:p.(Gly813Arg)		NC_000002.12:g.227057547C>G						2	227057547	.	C	G	COL4A4	HGNC:2206	COL4A4-201
ENST00000396625.5:c.2500G>A		MANE	ENST00000396625.5:c.2500G>A						ENSP00000379866.3:p.(Gly834Arg)		NC_000002.12:g.227057484C>T						2	227057484	.	C	T	COL4A4	HGNC:2206	COL4A4-201
ENST00000396625.5:c.2545+143T>A		MANE	ENST00000396625.5:c.2545+143T>A	NC_000002.12(ENST00000396625.5):c.2545+143T>A					ENSP00000379866.3:p.?		NC_000002.12:g.227057296A>T						2	227057296	.	A	T	COL4A4	HGNC:2206	COL4A4-201
ENST00000396625.5:c.2570C>T		MANE	ENST00000396625.5:c.2570C>T						ENSP00000379866.3:p.(Pro857Leu)		NC_000002.12:g.227056091G>A						2	227056091	.	G	A	COL4A4	HGNC:2206	COL4A4-201
ENST00000396625.5:c.2641del		MANE	ENST00000396625.5:c.2641del						ENSP00000379866.3:p.(His881MetfsTer69)		NC_000002.12:g.227056020del						2	227056019	.	TG	T	COL4A4	HGNC:2206	COL4A4-201
ENST00000396625.5:c.2678_2688del		MANE	ENST00000396625.5:c.2678_2688del						ENSP00000379866.3:p.(Phe893TrpfsTer66)		NC_000002.12:g.227055974_227055984del						2	227055972	.	CATCATCTCCAA	C	COL4A4	HGNC:2206	COL4A4-201
ENST00000396625.5:c.2733_2741del		MANE	ENST00000396625.5:c.2733_2741del						ENSP00000379866.3:p.(Phe916_Gly918del)		NC_000002.12:g.227054715_227054723del						2	227054712	.	TGGGAAACCA	T	COL4A4	HGNC:2206	COL4A4-201
ENST00000396625.5:c.2843del		MANE	ENST00000396625.5:c.2843del						ENSP00000379866.3:p.(Gly948AspfsTer2)		NC_000002.12:g.227054614del						2	227054610	.	TC	T	COL4A4	HGNC:2206	COL4A4-201
ENST00000396625.5:c.292G>A		MANE	ENST00000396625.5:c.292G>A						ENSP00000379866.3:p.(Gly98Ser)		NC_000002.12:g.227121049C>T						2	227121049	.	C	T	COL4A4	HGNC:2206	COL4A4-201
ENST00000396625.5:c.2930del		MANE	ENST00000396625.5:c.2930del						ENSP00000379866.3:p.(Pro977LeufsTer61)		NC_000002.12:g.227052344del						2	227052342	.	AG	A	COL4A4	HGNC:2206	COL4A4-201
ENST00000396625.5:c.3152del		MANE	ENST00000396625.5:c.3152del						ENSP00000379866.3:p.(Gly1051ValfsTer90)		NC_000002.12:g.227050132del						2	227050129	.	AC	A	COL4A4	HGNC:2206	COL4A4-201
ENST00000396625.5:c.3160G>C		MANE	ENST00000396625.5:c.3160G>C						ENSP00000379866.3:p.(Gly1054Arg)		NC_000002.12:g.227050122C>G						2	227050122	.	C	G	COL4A4	HGNC:2206	COL4A4-201
ENST00000396625.5:c.3160G>T		MANE	ENST00000396625.5:c.3160G>T						ENSP00000379866.3:p.(Gly1054Cys)		NC_000002.12:g.227050122C>A						2	227050122	.	C	A	COL4A4	HGNC:2206	COL4A4-201
ENST00000396625.5:c.3178G>A		MANE	ENST00000396625.5:c.3178G>A						ENSP00000379866.3:p.(Gly1060Arg)		NC_000002.12:g.227050104C>T						2	227050104	.	C	T	COL4A4	HGNC:2206	COL4A4-201
ENST00000396625.5:c.3262G>C		MANE	ENST00000396625.5:c.3262G>C						ENSP00000379866.3:p.(Gly1088Arg)		NC_000002.12:g.227047502C>G						2	227047502	.	C	G	COL4A4	HGNC:2206	COL4A4-201
ENST00000396625.5:c.337G>T		MANE	ENST00000396625.5:c.337G>T						ENSP00000379866.3:p.(Gly113Cys)		NC_000002.12:g.227119930C>A						2	227119930	.	C	A	COL4A4	HGNC:2206	COL4A4-201
ENST00000396625.5:c.3461G>T		MANE	ENST00000396625.5:c.3461G>T						ENSP00000379866.3:p.(Gly1154Val)		NC_000002.12:g.227042192C>A						2	227042192	.	C	A	COL4A4	HGNC:2206	COL4A4-201
ENST00000396625.5:c.3506G>T		MANE	ENST00000396625.5:c.3506G>T						ENSP00000379866.3:p.(Gly1169Val)		NC_000002.12:g.227033481C>A						2	227033481	.	C	A	COL4A4	HGNC:2206	COL4A4-201
ENST00000396625.5:c.3636_3637del		MANE	ENST00000396625.5:c.3636_3637del						ENSP00000379866.3:p.(Gly1213ArgfsTer39)		NC_000002.12:g.227032222_227032223del						2	227032216	.	CCT	C	COL4A4	HGNC:2206	COL4A4-201
ENST00000396625.5:c.3707-3T>C		MANE	ENST00000396625.5:c.3707-3T>C	NC_000002.12(ENST00000396625.5):c.3707-3T>C					ENSP00000379866.3:p.?		NC_000002.12:g.227032058A>G						2	227032058	.	A	G	COL4A4	HGNC:2206	COL4A4-201
ENST00000396625.5:c.3782G>A		MANE	ENST00000396625.5:c.3782G>A						ENSP00000379866.3:p.(Gly1261Glu)		NC_000002.12:g.227031980C>T						2	227031980	.	C	T	COL4A4	HGNC:2206	COL4A4-201
ENST00000396625.5:c.3826G>A		MANE	ENST00000396625.5:c.3826G>A						ENSP00000379866.3:p.(Gly1276Arg)		NC_000002.12:g.227030590C>T						2	227030590	.	C	T	COL4A4	HGNC:2206	COL4A4-201
ENST00000396625.5:c.3982G>A		MANE	ENST00000396625.5:c.3982G>A						ENSP00000379866.3:p.(Gly1328Arg)		NC_000002.12:g.227028001C>T						2	227028001	.	C	T	COL4A4	HGNC:2206	COL4A4-201
ENST00000396625.5:c.4025del		MANE	ENST00000396625.5:c.4025del						ENSP00000379866.3:p.(Pro1342LeufsTer46)		NC_000002.12:g.227027959del						2	227027957	.	AG	A	COL4A4	HGNC:2206	COL4A4-201
ENST00000396625.5:c.4394G>A		MANE	ENST00000396625.5:c.4394G>A						ENSP00000379866.3:p.(Gly1465Asp)		NC_000002.12:g.227010441C>T						2	227010441	.	C	T	COL4A4	HGNC:2206	COL4A4-201
ENST00000396625.5:c.4409T>C		MANE	ENST00000396625.5:c.4409T>C						ENSP00000379866.3:p.(Leu1470Pro)		NC_000002.12:g.227010426A>G						2	227010426	.	A	G	COL4A4	HGNC:2206	COL4A4-201
ENST00000396625.5:c.4438T>C		MANE	ENST00000396625.5:c.4438T>C						ENSP00000379866.3:p.(Cys1480Arg)		NC_000002.12:g.227010397A>G						2	227010397	.	A	G	COL4A4	HGNC:2206	COL4A4-201
ENST00000396625.5:c.443C>G		MANE	ENST00000396625.5:c.443C>G						ENSP00000379866.3:p.(Pro148Arg)		NC_000002.12:g.227118691G>C						2	227118691	.	G	C	COL4A4	HGNC:2206	COL4A4-201
ENST00000396625.5:c.4522+4T>G		MANE	ENST00000396625.5:c.4522+4T>G	NC_000002.12(ENST00000396625.5):c.4522+4T>G					ENSP00000379866.3:p.?		NC_000002.12:g.227010309A>C						2	227010309	.	A	C	COL4A4	HGNC:2206	COL4A4-201
ENST00000396625.5:c.4664_4665del		MANE	ENST00000396625.5:c.4664_4665del						ENSP00000379866.3:p.(Ser1555Ter)		NC_000002.12:g.227008166_227008167del						2	227008161	.	CAG	C	COL4A4	HGNC:2206	COL4A4-201
ENST00000396625.5:c.4758_4760del		MANE	ENST00000396625.5:c.4758_4760del						ENSP00000379866.3:p.(Pro1587del)		NC_000002.12:g.227008070_227008072del						2	227008066	.	TGGG	T	COL4A4	HGNC:2206	COL4A4-201
ENST00000396625.5:c.4762T>C		MANE	ENST00000396625.5:c.4762T>C						ENSP00000379866.3:p.(Cys1588Arg)		NC_000002.12:g.227008065A>G						2	227008065	.	A	G	COL4A4	HGNC:2206	COL4A4-201
ENST00000396625.5:c.4832G>A		MANE	ENST00000396625.5:c.4832G>A						ENSP00000379866.3:p.(Gly1611Glu)		NC_000002.12:g.227007566C>T						2	227007566	.	C	T	COL4A4	HGNC:2206	COL4A4-201
ENST00000396625.5:c.4910G>A		MANE	ENST00000396625.5:c.4910G>A						ENSP00000379866.3:p.(Arg1637Gln)		NC_000002.12:g.227007488C>T						2	227007488	.	C	T	COL4A4	HGNC:2206	COL4A4-201
ENST00000396625.5:c.4916del		MANE	ENST00000396625.5:c.4916del						ENSP00000379866.3:p.(Gly1639GlufsTer17)		NC_000002.12:g.227007484del						2	227007481	.	TC	T	COL4A4	HGNC:2206	COL4A4-201
ENST00000396625.5:c.4950C>G		MANE	ENST00000396625.5:c.4950C>G						ENSP00000379866.3:p.(Phe1650Leu)		NC_000002.12:g.227007448G>C						2	227007448	.	G	C	COL4A4	HGNC:2206	COL4A4-201
ENST00000396625.5:c.4961C>T		MANE	ENST00000396625.5:c.4961C>T						ENSP00000379866.3:p.(Thr1654Met)		NC_000002.12:g.227007437G>A						2	227007437	.	G	A	COL4A4	HGNC:2206	COL4A4-201
ENST00000396625.5:c.5011A>T		MANE	ENST00000396625.5:c.5011A>T						ENSP00000379866.3:p.(Lys1671Ter)		NC_000002.12:g.227007387T>A						2	227007387	.	T	A	COL4A4	HGNC:2206	COL4A4-201
ENST00000396625.5:c.570_571dup		MANE	ENST00000396625.5:c.570_571dup						ENSP00000379866.3:p.(Asp191GlyfsTer29)		NC_000002.12:g.227111703_227111704dup						2	227111700	.	T	TCC	COL4A4	HGNC:2206	COL4A4-201
ENST00000396625.5:c.594+5G>A		MANE	ENST00000396625.5:c.594+5G>A	NC_000002.12(ENST00000396625.5):c.594+5G>A					ENSP00000379866.3:p.?		NC_000002.12:g.227111673C>T						2	227111673	.	C	T	COL4A4	HGNC:2206	COL4A4-201
ENST00000396625.5:c.728G>C		MANE	ENST00000396625.5:c.728G>C						ENSP00000379866.3:p.(Gly243Ala)		NC_000002.12:g.227108588C>G						2	227108588	.	C	G	COL4A4	HGNC:2206	COL4A4-201
ENST00000396625.5:c.735+3A>G		MANE	ENST00000396625.5:c.735+3A>G	NC_000002.12(ENST00000396625.5):c.735+3A>G					ENSP00000379866.3:p.?		NC_000002.12:g.227108578T>C						2	227108578	.	T	C	COL4A4	HGNC:2206	COL4A4-201
ENST00000396625.5:c.736G>A		MANE	ENST00000396625.5:c.736G>A						ENSP00000379866.3:p.(Gly246Ser)		NC_000002.12:g.227104052C>T						2	227104052	.	C	T	COL4A4	HGNC:2206	COL4A4-201
ENST00000396625.5:c.737G>T		MANE	ENST00000396625.5:c.737G>T						ENSP00000379866.3:p.(Gly246Val)		NC_000002.12:g.227104051C>A						2	227104051	.	C	A	COL4A4	HGNC:2206	COL4A4-201
ENST00000396625.5:c.870G>A		MANE	ENST00000396625.5:c.870G>A						ENSP00000379866.3:p.(Lys290=)		NC_000002.12:g.227103144C>T						2	227103144	.	C	T	COL4A4	HGNC:2206	COL4A4-201
ENST00000396625.5:c.905del		MANE	ENST00000396625.5:c.905del						ENSP00000379866.3:p.(Gly302ValfsTer23)		NC_000002.12:g.227102815del						2	227102813	.	AC	A	COL4A4	HGNC:2206	COL4A4-201
ENST00000328300.11:c.1013del		MANE	ENST00000328300.11:c.1013del						ENSP00000331902.7:p.(Pro338HisfsTer8)		NC_000023.11:g.108584506del						X	108584503	.	GC	G	COL4A5	HGNC:2207	COL4A5-201
ENST00000328300.11:c.1062dup		MANE	ENST00000328300.11:c.1062dup						ENSP00000331902.7:p.(Ile355TyrfsTer56)		NC_000023.11:g.108586644dup						X	108586643	.	C	CT	COL4A5	HGNC:2207	COL4A5-201
ENST00000328300.11:c.1078_1113del		MANE	ENST00000328300.11:c.1078_1113del						ENSP00000331902.7:p.(Asn360_Gly371del)		NC_000023.11:g.108586660_108586695del						X	108586647	.	AGGAGAAAAAGGAAACATTGGGTTGCCTGGGTTGCCT	A	COL4A5	HGNC:2207	COL4A5-201
ENST00000328300.11:c.1114G>T		MANE	ENST00000328300.11:c.1114G>T						ENSP00000331902.7:p.(Glu372Ter)		NC_000023.11:g.108586696G>T						X	108586696	.	G	T	COL4A5	HGNC:2207	COL4A5-201
ENST00000328300.11:c.1121G>A		MANE	ENST00000328300.11:c.1121G>A						ENSP00000331902.7:p.(Gly374Glu)		NC_000023.11:g.108586703G>A						X	108586703	.	G	A	COL4A5	HGNC:2207	COL4A5-201
ENST00000328300.11:c.1121G>T		MANE	ENST00000328300.11:c.1121G>T						ENSP00000331902.7:p.(Gly374Val)		NC_000023.11:g.108586703G>T						X	108586703	.	G	T	COL4A5	HGNC:2207	COL4A5-201
ENST00000328300.11:c.1130G>T		MANE	ENST00000328300.11:c.1130G>T						ENSP00000331902.7:p.(Gly377Val)		NC_000023.11:g.108586712G>T						X	108586712	.	G	T	COL4A5	HGNC:2207	COL4A5-201
ENST00000328300.11:c.1138G>A		MANE	ENST00000328300.11:c.1138G>A						ENSP00000331902.7:p.(Gly380Ser)		NC_000023.11:g.108586720G>A						X	108586720	.	G	A	COL4A5	HGNC:2207	COL4A5-201
ENST00000328300.11:c.1148G>A		MANE	ENST00000328300.11:c.1148G>A						ENSP00000331902.7:p.(Gly383Asp)		NC_000023.11:g.108586730G>A						X	108586730	.	G	A	COL4A5	HGNC:2207	COL4A5-201
ENST00000328300.11:c.1198G>A		MANE	ENST00000328300.11:c.1198G>A						ENSP00000331902.7:p.(Gly400Arg)		NC_000023.11:g.108591090G>A						X	108591090	.	G	A	COL4A5	HGNC:2207	COL4A5-201
ENST00000328300.11:c.1199G>T		MANE	ENST00000328300.11:c.1199G>T						ENSP00000331902.7:p.(Gly400Val)		NC_000023.11:g.108591091G>T						X	108591091	.	G	T	COL4A5	HGNC:2207	COL4A5-201
ENST00000328300.11:c.119del		MANE	ENST00000328300.11:c.119del						ENSP00000331902.7:p.(Cys40SerfsTer4)		NC_000023.11:g.108539783del						X	108539782	.	TG	T	COL4A5	HGNC:2207	COL4A5-201
ENST00000328300.11:c.1243G>A		MANE	ENST00000328300.11:c.1243G>A						ENSP00000331902.7:p.(Gly415Arg)		NC_000023.11:g.108591135G>A						X	108591135	.	G	A	COL4A5	HGNC:2207	COL4A5-201
ENST00000328300.11:c.1246_1269del		MANE	ENST00000328300.11:c.1246_1269del						ENSP00000331902.7:p.(Ile416_Gly423del)		NC_000023.11:g.108591138_108591161del						X	108591131	.	ACCTGGAATTTCCATTCCTGGACCT	A	COL4A5	HGNC:2207	COL4A5-201
ENST00000328300.11:c.1315_1316del		MANE	ENST00000328300.11:c.1315_1316del						ENSP00000331902.7:p.(Pro439CysfsTer8)		NC_000023.11:g.108591207_108591208del						X	108591205	.	GCC	G	COL4A5	HGNC:2207	COL4A5-201
ENST00000328300.11:c.1331T>G		MANE	ENST00000328300.11:c.1331T>G						ENSP00000331902.7:p.(Ile444Ser)		NC_000023.11:g.108591223T>G						X	108591223	.	T	G	COL4A5	HGNC:2207	COL4A5-201
ENST00000328300.11:c.1350_1351del		MANE	ENST00000328300.11:c.1350_1351del						ENSP00000331902.7:p.(Ile450MetfsTer2)		NC_000023.11:g.108591571_108591572del						X	108591568	.	GAT	G	COL4A5	HGNC:2207	COL4A5-201
ENST00000328300.11:c.1365_1373del		MANE	ENST00000328300.11:c.1365_1373del						ENSP00000331902.7:p.(Pro458_Gly460del)		NC_000023.11:g.108591586_108591594del						X	108591577	.	ACCAGGCCCT	A	COL4A5	HGNC:2207	COL4A5-201
ENST00000328300.11:c.1370G>T		MANE	ENST00000328300.11:c.1370G>T						ENSP00000331902.7:p.(Gly457Val)		NC_000023.11:g.108591591G>T						X	108591591	.	G	T	COL4A5	HGNC:2207	COL4A5-201
ENST00000328300.11:c.1371_1379del		MANE	ENST00000328300.11:c.1371_1379del						ENSP00000331902.7:p.(Pro458_Gly460del)		NC_000023.11:g.108591592_108591600del						X	108591586	.	TCCAGGCCCC	T	COL4A5	HGNC:2207	COL4A5-201
ENST00000328300.11:c.1392del		MANE	ENST00000328300.11:c.1392del						ENSP00000331902.7:p.(Asp464GlufsTer10)		NC_000023.11:g.108591613del						X	108591612	.	AT	A	COL4A5	HGNC:2207	COL4A5-201
ENST00000328300.11:c.1406G>A		MANE	ENST00000328300.11:c.1406G>A						ENSP00000331902.7:p.(Gly469Glu)		NC_000023.11:g.108591627G>A						X	108591627	.	G	A	COL4A5	HGNC:2207	COL4A5-201
ENST00000328300.11:c.1411_1415dup		MANE	ENST00000328300.11:c.1411_1415dup						ENSP00000331902.7:p.(Val473LysfsTer3)		NC_000023.11:g.108591632_108591636dup						X	108591631	.	A	ACAAGG	COL4A5	HGNC:2207	COL4A5-201
ENST00000328300.11:c.1415G>A		MANE	ENST00000328300.11:c.1415G>A						ENSP00000331902.7:p.(Gly472Glu)		NC_000023.11:g.108591636G>A						X	108591636	.	G	A	COL4A5	HGNC:2207	COL4A5-201
ENST00000328300.11:c.1432G>C		MANE	ENST00000328300.11:c.1432G>C						ENSP00000331902.7:p.(Gly478Arg)		NC_000023.11:g.108595517G>C						X	108595517	.	G	C	COL4A5	HGNC:2207	COL4A5-201
ENST00000328300.11:c.1543G>T		MANE	ENST00000328300.11:c.1543G>T						ENSP00000331902.7:p.(Gly515Trp)		NC_000023.11:g.108597024G>T						X	108597024	.	G	T	COL4A5	HGNC:2207	COL4A5-201
ENST00000328300.11:c.1544G>A		MANE	ENST00000328300.11:c.1544G>A						ENSP00000331902.7:p.(Gly515Glu)		NC_000023.11:g.108597025G>A						X	108597025	.	G	A	COL4A5	HGNC:2207	COL4A5-201
ENST00000328300.11:c.1551del		MANE	ENST00000328300.11:c.1551del						ENSP00000331902.7:p.(Gly518AspfsTer39)		NC_000023.11:g.108597032del						X	108597027	.	GA	G	COL4A5	HGNC:2207	COL4A5-201
ENST00000328300.11:c.1580G>A		MANE	ENST00000328300.11:c.1580G>A						ENSP00000331902.7:p.(Gly527Glu)		NC_000023.11:g.108597061G>A						X	108597061	.	G	A	COL4A5	HGNC:2207	COL4A5-201
ENST00000328300.11:c.1588-1G>T		MANE	ENST00000328300.11:c.1588-1G>T	NC_000023.11(ENST00000328300.11):c.1588-1G>T					ENSP00000331902.7:p.?		NC_000023.11:g.108597376G>T						X	108597376	.	G	T	COL4A5	HGNC:2207	COL4A5-201
ENST00000328300.11:c.1616G>A		MANE	ENST00000328300.11:c.1616G>A						ENSP00000331902.7:p.(Gly539Asp)		NC_000023.11:g.108597405G>A						X	108597405	.	G	A	COL4A5	HGNC:2207	COL4A5-201
ENST00000328300.11:c.1652_1653insTC		MANE	ENST00000328300.11:c.1652_1653insTC						ENSP00000331902.7:p.(Thr552ProfsTer6)		NC_000023.11:g.108597441_108597442insTC						X	108597441	.	T	TTC	COL4A5	HGNC:2207	COL4A5-201
ENST00000328300.11:c.1700G>C		MANE	ENST00000328300.11:c.1700G>C						ENSP00000331902.7:p.(Gly567Ala)		NC_000023.11:g.108597489G>C						X	108597489	.	G	C	COL4A5	HGNC:2207	COL4A5-201
ENST00000328300.11:c.1744G>A		MANE	ENST00000328300.11:c.1744G>A						ENSP00000331902.7:p.(Gly582Arg)		NC_000023.11:g.108597533G>A						X	108597533	.	G	A	COL4A5	HGNC:2207	COL4A5-201
ENST00000328300.11:c.176del		MANE	ENST00000328300.11:c.176del						ENSP00000331902.7:p.(Pro59GlnfsTer96)		NC_000023.11:g.108559098del						X	108559095	.	AC	A	COL4A5	HGNC:2207	COL4A5-201
ENST00000328300.11:c.1779+3G>C		MANE	ENST00000328300.11:c.1779+3G>C	NC_000023.11(ENST00000328300.11):c.1779+3G>C					ENSP00000331902.7:p.?		NC_000023.11:g.108597571G>C						X	108597571	.	G	C	COL4A5	HGNC:2207	COL4A5-201
ENST00000328300.11:c.1783G>A		MANE	ENST00000328300.11:c.1783G>A						ENSP00000331902.7:p.(Gly595Arg)		NC_000023.11:g.108598705G>A						X	108598705	.	G	A	COL4A5	HGNC:2207	COL4A5-201
ENST00000328300.11:c.1799del		MANE	ENST00000328300.11:c.1799del						ENSP00000331902.7:p.(Gly600ValfsTer18)		NC_000023.11:g.108598721del						X	108598718	.	AG	A	COL4A5	HGNC:2207	COL4A5-201
ENST00000328300.11:c.1799G>A		MANE	ENST00000328300.11:c.1799G>A						ENSP00000331902.7:p.(Gly600Asp)		NC_000023.11:g.108598721G>A						X	108598721	.	G	A	COL4A5	HGNC:2207	COL4A5-201
ENST00000328300.11:c.1814del		MANE	ENST00000328300.11:c.1814del						ENSP00000331902.7:p.(Pro605LeufsTer13)		NC_000023.11:g.108598736del						X	108598731	.	TC	T	COL4A5	HGNC:2207	COL4A5-201
ENST00000328300.11:c.1826G>T		MANE	ENST00000328300.11:c.1826G>T						ENSP00000331902.7:p.(Gly609Val)		NC_000023.11:g.108598748G>T						X	108598748	.	G	T	COL4A5	HGNC:2207	COL4A5-201
ENST00000328300.11:c.1834G>C		MANE	ENST00000328300.11:c.1834G>C						ENSP00000331902.7:p.(Gly612Arg)		NC_000023.11:g.108598756G>C						X	108598756	.	G	C	COL4A5	HGNC:2207	COL4A5-201
ENST00000328300.11:c.1846_1854del		MANE	ENST00000328300.11:c.1846_1854del						ENSP00000331902.7:p.(Asn616_Gly618del)		NC_000023.11:g.108598768_108598776del						X	108598763	.	CAGGGAATAT	C	COL4A5	HGNC:2207	COL4A5-201
ENST00000328300.11:c.1852G>C		MANE	ENST00000328300.11:c.1852G>C						ENSP00000331902.7:p.(Gly618Arg)		NC_000023.11:g.108598774G>C						X	108598774	.	G	C	COL4A5	HGNC:2207	COL4A5-201
ENST00000328300.11:c.1883C>T		MANE	ENST00000328300.11:c.1883C>T						ENSP00000331902.7:p.(Pro628Leu)		NC_000023.11:g.108598805C>T						X	108598805	.	C	T	COL4A5	HGNC:2207	COL4A5-201
ENST00000328300.11:c.1897G>A		MANE	ENST00000328300.11:c.1897G>A						ENSP00000331902.7:p.(Glu633Lys)		NC_000023.11:g.108598819G>A						X	108598819	.	G	A	COL4A5	HGNC:2207	COL4A5-201
ENST00000328300.11:c.1903G>C		MANE	ENST00000328300.11:c.1903G>C						ENSP00000331902.7:p.(Gly635Arg)		NC_000023.11:g.108598825G>C						X	108598825	.	G	C	COL4A5	HGNC:2207	COL4A5-201
ENST00000328300.11:c.1940_1948+5del		MANE	ENST00000328300.11:c.1940_1948+5del	NC_000023.11(ENST00000328300.11):c.1940_1948+5del					ENSP00000331902.7:p.?		NC_000023.11:g.108598862_108598875del						X	108598859	.	CAGGAATACCAGGTA	C	COL4A5	HGNC:2207	COL4A5-201
ENST00000328300.11:c.1948+13T>G		MANE	ENST00000328300.11:c.1948+13T>G	NC_000023.11(ENST00000328300.11):c.1948+13T>G					ENSP00000331902.7:p.?		NC_000023.11:g.108598883T>G						X	108598883	.	T	G	COL4A5	HGNC:2207	COL4A5-201
ENST00000328300.11:c.1948G>C		MANE	ENST00000328300.11:c.1948G>C						ENSP00000331902.7:p.(Gly650Arg)		NC_000023.11:g.108598870G>C						X	108598870	.	G	C	COL4A5	HGNC:2207	COL4A5-201
ENST00000328300.11:c.1957G>A		MANE	ENST00000328300.11:c.1957G>A						ENSP00000331902.7:p.(Gly653Arg)		NC_000023.11:g.108601401G>A						X	108601401	.	G	A	COL4A5	HGNC:2207	COL4A5-201
ENST00000328300.11:c.1957G>T		MANE	ENST00000328300.11:c.1957G>T						ENSP00000331902.7:p.(Gly653Trp)		NC_000023.11:g.108601401G>T						X	108601401	.	G	T	COL4A5	HGNC:2207	COL4A5-201
ENST00000328300.11:c.1967del		MANE	ENST00000328300.11:c.1967del						ENSP00000331902.7:p.(Gly656ValfsTer4)		NC_000023.11:g.108601411del						X	108601409	.	AG	A	COL4A5	HGNC:2207	COL4A5-201
ENST00000328300.11:c.2005G>A		MANE	ENST00000328300.11:c.2005G>A						ENSP00000331902.7:p.(Gly669Ser)		NC_000023.11:g.108601449G>A						X	108601449	.	G	A	COL4A5	HGNC:2207	COL4A5-201
ENST00000328300.11:c.2006G>A		MANE	ENST00000328300.11:c.2006G>A						ENSP00000331902.7:p.(Gly669Asp)		NC_000023.11:g.108601450G>A						X	108601450	.	G	A	COL4A5	HGNC:2207	COL4A5-201
ENST00000328300.11:c.2014G>A		MANE	ENST00000328300.11:c.2014G>A						ENSP00000331902.7:p.(Gly672Ser)		NC_000023.11:g.108601458G>A						X	108601458	.	G	A	COL4A5	HGNC:2207	COL4A5-201
ENST00000328300.11:c.2024G>T		MANE	ENST00000328300.11:c.2024G>T						ENSP00000331902.7:p.(Gly675Val)		NC_000023.11:g.108601468G>T						X	108601468	.	G	T	COL4A5	HGNC:2207	COL4A5-201
ENST00000328300.11:c.2051G>T		MANE	ENST00000328300.11:c.2051G>T						ENSP00000331902.7:p.(Gly684Val)		NC_000023.11:g.108601894G>T						X	108601894	.	G	T	COL4A5	HGNC:2207	COL4A5-201
ENST00000328300.11:c.2060G>A		MANE	ENST00000328300.11:c.2060G>A						ENSP00000331902.7:p.(Gly687Glu)		NC_000023.11:g.108601903G>A						X	108601903	.	G	A	COL4A5	HGNC:2207	COL4A5-201
ENST00000328300.11:c.2107A>G		MANE	ENST00000328300.11:c.2107A>G						ENSP00000331902.7:p.(Ile703Val)		NC_000023.11:g.108601950A>G						X	108601950	.	A	G	COL4A5	HGNC:2207	COL4A5-201
ENST00000328300.11:c.2137G>A		MANE	ENST00000328300.11:c.2137G>A						ENSP00000331902.7:p.(Gly713Ser)		NC_000023.11:g.108601980G>A						X	108601980	.	G	A	COL4A5	HGNC:2207	COL4A5-201
ENST00000328300.11:c.2138del		MANE	ENST00000328300.11:c.2138del						ENSP00000331902.7:p.(Gly713ValfsTer23)		NC_000023.11:g.108601981del						X	108601979	.	TG	T	COL4A5	HGNC:2207	COL4A5-201
ENST00000328300.11:c.2146+2del		MANE	ENST00000328300.11:c.2146+2del	NC_000023.11(ENST00000328300.11):c.2146+2del					ENSP00000331902.7:p.?		NC_000023.11:g.108601991del						X	108601990	.	GT	G	COL4A5	HGNC:2207	COL4A5-201
ENST00000328300.11:c.2146+3A>C		MANE	ENST00000328300.11:c.2146+3A>C	NC_000023.11(ENST00000328300.11):c.2146+3A>C					ENSP00000331902.7:p.?		NC_000023.11:g.108601992A>C						X	108601992	.	A	C	COL4A5	HGNC:2207	COL4A5-201
ENST00000328300.11:c.2146G>C		MANE	ENST00000328300.11:c.2146G>C						ENSP00000331902.7:p.(Gly716Arg)		NC_000023.11:g.108601989G>C						X	108601989	.	G	C	COL4A5	HGNC:2207	COL4A5-201
ENST00000328300.11:c.2147-3C>G		MANE	ENST00000328300.11:c.2147-3C>G	NC_000023.11(ENST00000328300.11):c.2147-3C>G					ENSP00000331902.7:p.?		NC_000023.11:g.108602961C>G						X	108602961	.	C	G	COL4A5	HGNC:2207	COL4A5-201
ENST00000328300.11:c.2147del		MANE	ENST00000328300.11:c.2147del						ENSP00000331902.7:p.(Gly716AlafsTer20)		NC_000023.11:g.108602964del						X	108602962	.	AG	A	COL4A5	HGNC:2207	COL4A5-201
ENST00000328300.11:c.2155G>A		MANE	ENST00000328300.11:c.2155G>A						ENSP00000331902.7:p.(Gly719Arg)		NC_000023.11:g.108602972G>A						X	108602972	.	G	A	COL4A5	HGNC:2207	COL4A5-201
ENST00000328300.11:c.2164G>C		MANE	ENST00000328300.11:c.2164G>C						ENSP00000331902.7:p.(Gly722Arg)		NC_000023.11:g.108602981G>C						X	108602981	.	G	C	COL4A5	HGNC:2207	COL4A5-201
ENST00000328300.11:c.2184del		MANE	ENST00000328300.11:c.2184del						ENSP00000331902.7:p.(Thr729HisfsTer7)		NC_000023.11:g.108603001del						X	108602998	.	TG	T	COL4A5	HGNC:2207	COL4A5-201
ENST00000328300.11:c.2215C>T		MANE	ENST00000328300.11:c.2215C>T						ENSP00000331902.7:p.(Pro739Ser)		NC_000023.11:g.108603032C>T						X	108603032	.	C	T	COL4A5	HGNC:2207	COL4A5-201
ENST00000328300.11:c.2228G>T		MANE	ENST00000328300.11:c.2228G>T						ENSP00000331902.7:p.(Gly743Val)		NC_000023.11:g.108603045G>T						X	108603045	.	G	T	COL4A5	HGNC:2207	COL4A5-201
ENST00000328300.11:c.2244G>T		MANE	ENST00000328300.11:c.2244G>T						ENSP00000331902.7:p.(Lys748Asn)		NC_000023.11:g.108603061G>T						X	108603061	.	G	T	COL4A5	HGNC:2207	COL4A5-201
ENST00000328300.11:c.2245-14T>A		MANE	ENST00000328300.11:c.2245-14T>A	NC_000023.11(ENST00000328300.11):c.2245-14T>A					ENSP00000331902.7:p.?		NC_000023.11:g.108606728T>A						X	108606728	.	T	A	COL4A5	HGNC:2207	COL4A5-201
ENST00000328300.11:c.2255G>A		MANE	ENST00000328300.11:c.2255G>A						ENSP00000331902.7:p.(Gly752Glu)		NC_000023.11:g.108606752G>A						X	108606752	.	G	A	COL4A5	HGNC:2207	COL4A5-201
ENST00000328300.11:c.2314G>C		MANE	ENST00000328300.11:c.2314G>C						ENSP00000331902.7:p.(Gly772Arg)		NC_000023.11:g.108606811G>C						X	108606811	.	G	C	COL4A5	HGNC:2207	COL4A5-201
ENST00000328300.11:c.2315G>A		MANE	ENST00000328300.11:c.2315G>A						ENSP00000331902.7:p.(Gly772Asp)		NC_000023.11:g.108606812G>A						X	108606812	.	G	A	COL4A5	HGNC:2207	COL4A5-201
ENST00000328300.11:c.232-3C>A		MANE	ENST00000328300.11:c.232-3C>A	NC_000023.11(ENST00000328300.11):c.232-3C>A					ENSP00000331902.7:p.?		NC_000023.11:g.108563879C>A						X	108563879	.	C	A	COL4A5	HGNC:2207	COL4A5-201
ENST00000328300.11:c.232-4_246del		MANE	ENST00000328300.11:c.232-4_246del	NC_000023.11(ENST00000328300.11):c.232-4_246del					ENSP00000331902.7:p.?		NC_000023.11:g.108563878_108563896del						X	108563875	.	TTTTCAGGGTGATGATGGAA	T	COL4A5	HGNC:2207	COL4A5-201
ENST00000328300.11:c.2324G>A		MANE	ENST00000328300.11:c.2324G>A						ENSP00000331902.7:p.(Gly775Asp)		NC_000023.11:g.108606821G>A						X	108606821	.	G	A	COL4A5	HGNC:2207	COL4A5-201
ENST00000328300.11:c.2342G>A		MANE	ENST00000328300.11:c.2342G>A						ENSP00000331902.7:p.(Gly781Glu)		NC_000023.11:g.108606839G>A						X	108606839	.	G	A	COL4A5	HGNC:2207	COL4A5-201
ENST00000328300.11:c.2348del		MANE	ENST00000328300.11:c.2348del						ENSP00000331902.7:p.(Pro783ArgfsTer9)		NC_000023.11:g.108606845del						X	108606843	.	TC	T	COL4A5	HGNC:2207	COL4A5-201
ENST00000328300.11:c.2395+1275C>G		MANE	ENST00000328300.11:c.2395+1275C>G	NC_000023.11(ENST00000328300.11):c.2395+1275C>G					ENSP00000331902.7:p.?		NC_000023.11:g.108608167C>G						X	108608167	.	C	G	COL4A5	HGNC:2207	COL4A5-201
ENST00000328300.11:c.2395+1292G>T		MANE	ENST00000328300.11:c.2395+1292G>T	NC_000023.11(ENST00000328300.11):c.2395+1292G>T					ENSP00000331902.7:p.?		NC_000023.11:g.108608184G>T						X	108608184	.	G	T	COL4A5	HGNC:2207	COL4A5-201
ENST00000328300.11:c.2395G>A		MANE	ENST00000328300.11:c.2395G>A						ENSP00000331902.7:p.(Gly799Ser)		NC_000023.11:g.108606892G>A						X	108606892	.	G	A	COL4A5	HGNC:2207	COL4A5-201
ENST00000328300.11:c.2411_2428del		MANE	ENST00000328300.11:c.2411_2428del						ENSP00000331902.7:p.(Asn804_Pro809del)		NC_000023.11:g.108614926_108614943del						X	108614917	.	TTGGACCAAATGGACAACC	T	COL4A5	HGNC:2207	COL4A5-201
ENST00000328300.11:c.2425_2428del		MANE	ENST00000328300.11:c.2425_2428del						ENSP00000331902.7:p.(Pro809TrpfsTer9)		NC_000023.11:g.108614940_108614943del						X	108614938	.	GACCA	G	COL4A5	HGNC:2207	COL4A5-201
ENST00000328300.11:c.2434_2441delCCTCCTGGinsAACCTGGACCAATGGGACCAATGGGAACAC		MANE	ENST00000328300.11:c.2434_2441delinsAACCTGGACCAATGGGACCAATGGGAACAC						ENSP00000331902.7:p.(Pro812AsnfsTer50)		NC_000023.11:g.108614949_108614956delinsAACCTGGACCAATGGGACCAATGGGAACAC						X	108614949	.	CCTCCTGG	AACCTGGACCAATGGGACCAATGGGAACAC	COL4A5	HGNC:2207	COL4A5-201
ENST00000328300.11:c.2441G>A		MANE	ENST00000328300.11:c.2441G>A						ENSP00000331902.7:p.(Gly814Glu)		NC_000023.11:g.108614956G>A						X	108614956	.	G	A	COL4A5	HGNC:2207	COL4A5-201
ENST00000328300.11:c.2464G>C		MANE	ENST00000328300.11:c.2464G>C						ENSP00000331902.7:p.(Gly822Arg)		NC_000023.11:g.108614979G>C						X	108614979	.	G	C	COL4A5	HGNC:2207	COL4A5-201
ENST00000328300.11:c.2472dup		MANE	ENST00000328300.11:c.2472dup						ENSP00000331902.7:p.(Gly825ArgfsTer30)		NC_000023.11:g.108614987dup						X	108614986	.	C	CA	COL4A5	HGNC:2207	COL4A5-201
ENST00000328300.11:c.2501G>A		MANE	ENST00000328300.11:c.2501G>A						ENSP00000331902.7:p.(Gly834Asp)		NC_000023.11:g.108615016G>A						X	108615016	.	G	A	COL4A5	HGNC:2207	COL4A5-201
ENST00000328300.11:c.2509+2_2509+5del		MANE	ENST00000328300.11:c.2509+2_2509+5del	NC_000023.11(ENST00000328300.11):c.2509+2_2509+5del					ENSP00000331902.7:p.?		NC_000023.11:g.108615026_108615029del						X	108615024	.	GGTAA	G	COL4A5	HGNC:2207	COL4A5-201
ENST00000328300.11:c.2510G>T		MANE	ENST00000328300.11:c.2510G>T						ENSP00000331902.7:p.(Gly837Val)		NC_000023.11:g.108620259G>T						X	108620259	.	G	T	COL4A5	HGNC:2207	COL4A5-201
ENST00000328300.11:c.2555G>T		MANE	ENST00000328300.11:c.2555G>T						ENSP00000331902.7:p.(Gly852Val)		NC_000023.11:g.108620304G>T						X	108620304	.	G	T	COL4A5	HGNC:2207	COL4A5-201
ENST00000328300.11:c.2570G>A		MANE	ENST00000328300.11:c.2570G>A						ENSP00000331902.7:p.(Gly857Glu)		NC_000023.11:g.108620319G>A						X	108620319	.	G	A	COL4A5	HGNC:2207	COL4A5-201
ENST00000328300.11:c.2589_2624del		MANE	ENST00000328300.11:c.2589_2624del						ENSP00000331902.7:p.(Ser864_Gly875del)		NC_000023.11:g.108620338_108620373del						X	108620334	.	GAGGCAGTCCAGGGATCCCCGGAGCACCTGGTCCTAT	G	COL4A5	HGNC:2207	COL4A5-201
ENST00000328300.11:c.2589_2660del		MANE	ENST00000328300.11:c.2589_2660del						ENSP00000331902.7:p.(Ser864_Gly887del)		NC_000023.11:g.108620338_108620409del						X	108620334	.	GAGGCAGTCCAGGGATCCCCGGAGCACCTGGTCCTATAGGACCTCCAGGATCACCAGGGCTTCCAGGAAAAGC	G	COL4A5	HGNC:2207	COL4A5-201
ENST00000328300.11:c.2589del		MANE	ENST00000328300.11:c.2589del						ENSP00000331902.7:p.(Ser864ValfsTer11)		NC_000023.11:g.108620338del						X	108620337	.	GC	G	COL4A5	HGNC:2207	COL4A5-201
ENST00000328300.11:c.2600dup		MANE	ENST00000328300.11:c.2600dup						ENSP00000331902.7:p.(Gly869ArgfsTer29)		NC_000023.11:g.108620349dup						X	108620348	.	A	AT	COL4A5	HGNC:2207	COL4A5-201
ENST00000328300.11:c.2614G>C		MANE	ENST00000328300.11:c.2614G>C						ENSP00000331902.7:p.(Gly872Arg)		NC_000023.11:g.108620363G>C						X	108620363	.	G	C	COL4A5	HGNC:2207	COL4A5-201
ENST00000328300.11:c.2625del		MANE	ENST00000328300.11:c.2625del						ENSP00000331902.7:p.(Pro876LeufsTer25)		NC_000023.11:g.108620374del						X	108620373	.	GA	G	COL4A5	HGNC:2207	COL4A5-201
ENST00000328300.11:c.262C>T		MANE	ENST00000328300.11:c.262C>T						ENSP00000331902.7:p.(Pro88Ser)		NC_000023.11:g.108563912C>T						X	108563912	.	C	T	COL4A5	HGNC:2207	COL4A5-201
ENST00000328300.11:c.2636C>A		MANE	ENST00000328300.11:c.2636C>A						ENSP00000331902.7:p.(Ser879Ter)		NC_000023.11:g.108620385C>A						X	108620385	.	C	A	COL4A5	HGNC:2207	COL4A5-201
ENST00000328300.11:c.2643del		MANE	ENST00000328300.11:c.2643del						ENSP00000331902.7:p.(Leu882PhefsTer19)		NC_000023.11:g.108620392del						X	108620389	.	AG	A	COL4A5	HGNC:2207	COL4A5-201
ENST00000328300.11:c.2669G>A		MANE	ENST00000328300.11:c.2669G>A						ENSP00000331902.7:p.(Gly890Glu)		NC_000023.11:g.108620418G>A						X	108620418	.	G	A	COL4A5	HGNC:2207	COL4A5-201
ENST00000328300.11:c.2686G>T		MANE	ENST00000328300.11:c.2686G>T						ENSP00000331902.7:p.(Gly896Cys)		NC_000023.11:g.108621811G>T						X	108621811	.	G	T	COL4A5	HGNC:2207	COL4A5-201
ENST00000328300.11:c.2695G>T		MANE	ENST00000328300.11:c.2695G>T						ENSP00000331902.7:p.(Gly899Cys)		NC_000023.11:g.108621820G>T						X	108621820	.	G	T	COL4A5	HGNC:2207	COL4A5-201
ENST00000328300.11:c.2696G>T		MANE	ENST00000328300.11:c.2696G>T						ENSP00000331902.7:p.(Gly899Val)		NC_000023.11:g.108621821G>T						X	108621821	.	G	T	COL4A5	HGNC:2207	COL4A5-201
ENST00000328300.11:c.2705G>T		MANE	ENST00000328300.11:c.2705G>T						ENSP00000331902.7:p.(Gly902Val)		NC_000023.11:g.108621830G>T						X	108621830	.	G	T	COL4A5	HGNC:2207	COL4A5-201
ENST00000328300.11:c.2708dup		MANE	ENST00000328300.11:c.2708dup						ENSP00000331902.7:p.(Pro904SerfsTer19)		NC_000023.11:g.108621833dup						X	108621831	.	A	AC	COL4A5	HGNC:2207	COL4A5-201
ENST00000328300.11:c.2719C>T		MANE	ENST00000328300.11:c.2719C>T						ENSP00000331902.7:p.(Pro907Ser)		NC_000023.11:g.108621844C>T						X	108621844	.	C	T	COL4A5	HGNC:2207	COL4A5-201
ENST00000328300.11:c.2731G>T		MANE	ENST00000328300.11:c.2731G>T						ENSP00000331902.7:p.(Gly911Ter)		NC_000023.11:g.108621856G>T						X	108621856	.	G	T	COL4A5	HGNC:2207	COL4A5-201
ENST00000328300.11:c.276+5G>A		MANE	ENST00000328300.11:c.276+5G>A	NC_000023.11(ENST00000328300.11):c.276+5G>A					ENSP00000331902.7:p.?		NC_000023.11:g.108563931G>A						X	108563931	.	G	A	COL4A5	HGNC:2207	COL4A5-201
ENST00000328300.11:c.2767+2del		MANE	ENST00000328300.11:c.2767+2del	NC_000023.11(ENST00000328300.11):c.2767+2del					ENSP00000331902.7:p.?		NC_000023.11:g.108621894del						X	108621893	.	GT	G	COL4A5	HGNC:2207	COL4A5-201
ENST00000328300.11:c.2767G>A		MANE	ENST00000328300.11:c.2767G>A						ENSP00000331902.7:p.(Gly923Ser)		NC_000023.11:g.108621892G>A						X	108621892	.	G	A	COL4A5	HGNC:2207	COL4A5-201
ENST00000328300.11:c.2768G>T		MANE	ENST00000328300.11:c.2768G>T						ENSP00000331902.7:p.(Gly923Val)		NC_000023.11:g.108622676G>T						X	108622676	.	G	T	COL4A5	HGNC:2207	COL4A5-201
ENST00000328300.11:c.277-559A>G		MANE	ENST00000328300.11:c.277-559A>G	NC_000023.11(ENST00000328300.11):c.277-559A>G					ENSP00000331902.7:p.?		NC_000023.11:g.108568070A>G						X	108568070	.	A	G	COL4A5	HGNC:2207	COL4A5-201
ENST00000328300.11:c.2777_2781del		MANE	ENST00000328300.11:c.2777_2781del						ENSP00000331902.7:p.(Gly926AlafsTer15)		NC_000023.11:g.108622685_108622689del						X	108622682	.	ATGGCT	A	COL4A5	HGNC:2207	COL4A5-201
ENST00000328300.11:c.2777G>T		MANE	ENST00000328300.11:c.2777G>T						ENSP00000331902.7:p.(Gly926Val)		NC_000023.11:g.108622685G>T						X	108622685	.	G	T	COL4A5	HGNC:2207	COL4A5-201
ENST00000328300.11:c.2801del		MANE	ENST00000328300.11:c.2801del						ENSP00000331902.7:p.(Pro934LeufsTer62)		NC_000023.11:g.108622709del						X	108622707	.	TC	T	COL4A5	HGNC:2207	COL4A5-201
ENST00000328300.11:c.2830G>A		MANE	ENST00000328300.11:c.2830G>A						ENSP00000331902.7:p.(Gly944Arg)		NC_000023.11:g.108622738G>A						X	108622738	.	G	A	COL4A5	HGNC:2207	COL4A5-201
ENST00000328300.11:c.2840G>A		MANE	ENST00000328300.11:c.2840G>A						ENSP00000331902.7:p.(Gly947Asp)		NC_000023.11:g.108622748G>A						X	108622748	.	G	A	COL4A5	HGNC:2207	COL4A5-201
ENST00000328300.11:c.2903_2904insG		MANE	ENST00000328300.11:c.2903_2904insG						ENSP00000331902.7:p.(Pro969ThrfsTer42)		NC_000023.11:g.108622811_108622812insG						X	108622811	.	A	AG	COL4A5	HGNC:2207	COL4A5-201
ENST00000328300.11:c.2915del		MANE	ENST00000328300.11:c.2915del						ENSP00000331902.7:p.(Pro972GlnfsTer24)		NC_000023.11:g.108622823del						X	108622821	.	AC	A	COL4A5	HGNC:2207	COL4A5-201
ENST00000328300.11:c.2918G>A		MANE	ENST00000328300.11:c.2918G>A						ENSP00000331902.7:p.(Gly973Asp)		NC_000023.11:g.108624236G>A						X	108624236	.	G	A	COL4A5	HGNC:2207	COL4A5-201
ENST00000328300.11:c.2938C>T		MANE	ENST00000328300.11:c.2938C>T						ENSP00000331902.7:p.(Pro980Ser)		NC_000023.11:g.108624256C>T						X	108624256	.	C	T	COL4A5	HGNC:2207	COL4A5-201
ENST00000328300.11:c.2947del		MANE	ENST00000328300.11:c.2947del						ENSP00000331902.7:p.(Tyr983IlefsTer13)		NC_000023.11:g.108624265del						X	108624263	.	GT	G	COL4A5	HGNC:2207	COL4A5-201
ENST00000328300.11:c.2965del		MANE	ENST00000328300.11:c.2965del						ENSP00000331902.7:p.(Asp989ThrfsTer7)		NC_000023.11:g.108624283del						X	108624282	.	AG	A	COL4A5	HGNC:2207	COL4A5-201
ENST00000328300.11:c.2976_2982del		MANE	ENST00000328300.11:c.2976_2982del						ENSP00000331902.7:p.(Gln992HisfsTer2)		NC_000023.11:g.108624294_108624300del						X	108624292	.	CAACCTGG	C	COL4A5	HGNC:2207	COL4A5-201
ENST00000328300.11:c.2990_2991insGCAACC		MANE	ENST00000328300.11:c.2990_2991insGCAACC						ENSP00000331902.7:p.(Gln998_Pro999dup)		NC_000023.11:g.108624308_108624309insGCAACC						X	108624308	.	G	GGCAACC	COL4A5	HGNC:2207	COL4A5-201
ENST00000328300.11:c.3016+1G>C		MANE	ENST00000328300.11:c.3016+1G>C	NC_000023.11(ENST00000328300.11):c.3016+1G>C					ENSP00000331902.7:p.?		NC_000023.11:g.108624335G>C						X	108624335	.	G	C	COL4A5	HGNC:2207	COL4A5-201
ENST00000328300.11:c.3044G>A		MANE	ENST00000328300.11:c.3044G>A						ENSP00000331902.7:p.(Gly1015Glu)		NC_000023.11:g.108625732G>A						X	108625732	.	G	A	COL4A5	HGNC:2207	COL4A5-201
ENST00000328300.11:c.3046del		MANE	ENST00000328300.11:c.3046del						ENSP00000331902.7:p.(Gln1016SerfsTer5)		NC_000023.11:g.108625734del						X	108625733	.	AC	A	COL4A5	HGNC:2207	COL4A5-201
ENST00000328300.11:c.3059dup		MANE	ENST00000328300.11:c.3059dup						ENSP00000331902.7:p.(Gly1021ArgfsTer6)		NC_000023.11:g.108625747dup						X	108625746	.	A	AT	COL4A5	HGNC:2207	COL4A5-201
ENST00000328300.11:c.3070G>C		MANE	ENST00000328300.11:c.3070G>C						ENSP00000331902.7:p.(Gly1024Arg)		NC_000023.11:g.108625758G>C						X	108625758	.	G	C	COL4A5	HGNC:2207	COL4A5-201
ENST00000328300.11:c.3071G>A		MANE	ENST00000328300.11:c.3071G>A						ENSP00000331902.7:p.(Gly1024Glu)		NC_000023.11:g.108625759G>A						X	108625759	.	G	A	COL4A5	HGNC:2207	COL4A5-201
ENST00000328300.11:c.3097G>C		MANE	ENST00000328300.11:c.3097G>C						ENSP00000331902.7:p.(Gly1033Arg)		NC_000023.11:g.108625785G>C						X	108625785	.	G	C	COL4A5	HGNC:2207	COL4A5-201
ENST00000328300.11:c.3106+7_3106+18del		MANE	ENST00000328300.11:c.3106+7_3106+18del	NC_000023.11(ENST00000328300.11):c.3106+7_3106+18del					ENSP00000331902.7:p.?		NC_000023.11:g.108625801_108625812del						X	108625799	.	GTGATGAAAATCT	G	COL4A5	HGNC:2207	COL4A5-201
ENST00000328300.11:c.3111_3112del		MANE	ENST00000328300.11:c.3111_3112del						ENSP00000331902.7:p.(Gln1038GlyfsTer29)		NC_000023.11:g.108626214_108626215del						X	108626212	.	CCT	C	COL4A5	HGNC:2207	COL4A5-201
ENST00000328300.11:c.3112C>T		MANE	ENST00000328300.11:c.3112C>T						ENSP00000331902.7:p.(Gln1038Ter)		NC_000023.11:g.108626215C>T						X	108626215	.	C	T	COL4A5	HGNC:2207	COL4A5-201
ENST00000328300.11:c.3125G>T		MANE	ENST00000328300.11:c.3125G>T						ENSP00000331902.7:p.(Gly1042Val)		NC_000023.11:g.108626228G>T						X	108626228	.	G	T	COL4A5	HGNC:2207	COL4A5-201
ENST00000328300.11:c.3134G>A		MANE	ENST00000328300.11:c.3134G>A						ENSP00000331902.7:p.(Gly1045Glu)		NC_000023.11:g.108626237G>A						X	108626237	.	G	A	COL4A5	HGNC:2207	COL4A5-201
ENST00000328300.11:c.3161G>A		MANE	ENST00000328300.11:c.3161G>A						ENSP00000331902.7:p.(Gly1054Asp)		NC_000023.11:g.108626264G>A						X	108626264	.	G	A	COL4A5	HGNC:2207	COL4A5-201
ENST00000328300.11:c.3178G>A		MANE	ENST00000328300.11:c.3178G>A						ENSP00000331902.7:p.(Gly1060Arg)		NC_000023.11:g.108626281G>A						X	108626281	.	G	A	COL4A5	HGNC:2207	COL4A5-201
ENST00000328300.11:c.3179G>A		MANE	ENST00000328300.11:c.3179G>A						ENSP00000331902.7:p.(Gly1060Glu)		NC_000023.11:g.108626282G>A						X	108626282	.	G	A	COL4A5	HGNC:2207	COL4A5-201
ENST00000328300.11:c.3188G>T		MANE	ENST00000328300.11:c.3188G>T						ENSP00000331902.7:p.(Gly1063Val)		NC_000023.11:g.108626291G>T						X	108626291	.	G	T	COL4A5	HGNC:2207	COL4A5-201
ENST00000328300.11:c.3206G>A		MANE	ENST00000328300.11:c.3206G>A						ENSP00000331902.7:p.(Gly1069Asp)		NC_000023.11:g.108626309G>A						X	108626309	.	G	A	COL4A5	HGNC:2207	COL4A5-201
ENST00000328300.11:c.3227del		MANE	ENST00000328300.11:c.3227del						ENSP00000331902.7:p.(Pro1076GlnfsTer76)		NC_000023.11:g.108626330del						X	108626328	.	TC	T	COL4A5	HGNC:2207	COL4A5-201
ENST00000328300.11:c.3239G>A		MANE	ENST00000328300.11:c.3239G>A						ENSP00000331902.7:p.(Gly1080Asp)		NC_000023.11:g.108626342G>A						X	108626342	.	G	A	COL4A5	HGNC:2207	COL4A5-201
ENST00000328300.11:c.3247-1G>C		MANE	ENST00000328300.11:c.3247-1G>C	NC_000023.11(ENST00000328300.11):c.3247-1G>C					ENSP00000331902.7:p.?		NC_000023.11:g.108655330G>C						X	108655330	.	G	C	COL4A5	HGNC:2207	COL4A5-201
ENST00000328300.11:c.3247G>A		MANE	ENST00000328300.11:c.3247G>A						ENSP00000331902.7:p.(Gly1083Ser)		NC_000023.11:g.108655331G>A						X	108655331	.	G	A	COL4A5	HGNC:2207	COL4A5-201
ENST00000328300.11:c.3250G>T		MANE	ENST00000328300.11:c.3250G>T						ENSP00000331902.7:p.(Glu1084Ter)		NC_000023.11:g.108655334G>T						X	108655334	.	G	T	COL4A5	HGNC:2207	COL4A5-201
ENST00000328300.11:c.3275G>A		MANE	ENST00000328300.11:c.3275G>A						ENSP00000331902.7:p.(Gly1092Glu)		NC_000023.11:g.108655359G>A						X	108655359	.	G	A	COL4A5	HGNC:2207	COL4A5-201
ENST00000328300.11:c.3293G>T		MANE	ENST00000328300.11:c.3293G>T						ENSP00000331902.7:p.(Gly1098Val)		NC_000023.11:g.108655377G>T						X	108655377	.	G	T	COL4A5	HGNC:2207	COL4A5-201
ENST00000328300.11:c.331_332insCA		MANE	ENST00000328300.11:c.331_332insCA						ENSP00000331902.7:p.(Gly111AlafsTer45)		NC_000023.11:g.108568768_108568769insCA						X	108568768	.	G	GCA	COL4A5	HGNC:2207	COL4A5-201
ENST00000328300.11:c.3311G>T		MANE	ENST00000328300.11:c.3311G>T						ENSP00000331902.7:p.(Gly1104Val)		NC_000023.11:g.108655395G>T						X	108655395	.	G	T	COL4A5	HGNC:2207	COL4A5-201
ENST00000328300.11:c.3334_3337dup		MANE	ENST00000328300.11:c.3334_3337dup						ENSP00000331902.7:p.(Gly1113AlafsTer25)		NC_000023.11:g.108655418_108655421dup						X	108655417	.	C	CCCTG	COL4A5	HGNC:2207	COL4A5-201
ENST00000328300.11:c.3391G>A		MANE	ENST00000328300.11:c.3391G>A						ENSP00000331902.7:p.(Gly1131Arg)		NC_000023.11:g.108665524G>A						X	108665524	.	G	A	COL4A5	HGNC:2207	COL4A5-201
ENST00000328300.11:c.3428_3429delGCinsTA		MANE	ENST00000328300.11:c.3428_3429delinsTA						ENSP00000331902.7:p.(Gly1143Val)		NC_000023.11:g.108665561_108665562delinsTA						X	108665561	.	GC	TA	COL4A5	HGNC:2207	COL4A5-201
ENST00000328300.11:c.3458del		MANE	ENST00000328300.11:c.3458del						ENSP00000331902.7:p.(Gly1153ValfsTer152)		NC_000023.11:g.108666499del						X	108666497	.	TG	T	COL4A5	HGNC:2207	COL4A5-201
ENST00000328300.11:c.3472G>A		MANE	ENST00000328300.11:c.3472G>A						ENSP00000331902.7:p.(Gly1158Arg)		NC_000023.11:g.108666513G>A						X	108666513	.	G	A	COL4A5	HGNC:2207	COL4A5-201
ENST00000328300.11:c.349_359del		MANE	ENST00000328300.11:c.349_359del						ENSP00000331902.7:p.(Gly117TyrfsTer37)		NC_000023.11:g.108568786_108568796del						X	108568785	.	AGGACCTCAAGG	A	COL4A5	HGNC:2207	COL4A5-201
ENST00000328300.11:c.3525_3529dup		MANE	ENST00000328300.11:c.3525_3529dup						ENSP00000331902.7:p.(Pro1177LeufsTer130)		NC_000023.11:g.108666566_108666570dup						X	108666564	.	C	CCTGGA	COL4A5	HGNC:2207	COL4A5-201
ENST00000328300.11:c.3527del		MANE	ENST00000328300.11:c.3527del						ENSP00000331902.7:p.(Gly1176AspfsTer129)		NC_000023.11:g.108666568del						X	108666566	.	TG	T	COL4A5	HGNC:2207	COL4A5-201
ENST00000328300.11:c.3527G>T		MANE	ENST00000328300.11:c.3527G>T						ENSP00000331902.7:p.(Gly1176Val)		NC_000023.11:g.108666568G>T						X	108666568	.	G	T	COL4A5	HGNC:2207	COL4A5-201
ENST00000328300.11:c.3535G>A		MANE	ENST00000328300.11:c.3535G>A						ENSP00000331902.7:p.(Gly1179Arg)		NC_000023.11:g.108666576G>A						X	108666576	.	G	A	COL4A5	HGNC:2207	COL4A5-201
ENST00000328300.11:c.3544G>C		MANE	ENST00000328300.11:c.3544G>C						ENSP00000331902.7:p.(Gly1182Arg)		NC_000023.11:g.108666585G>C						X	108666585	.	G	C	COL4A5	HGNC:2207	COL4A5-201
ENST00000328300.11:c.3544G>T		MANE	ENST00000328300.11:c.3544G>T						ENSP00000331902.7:p.(Gly1182Cys)		NC_000023.11:g.108666585G>T						X	108666585	.	G	T	COL4A5	HGNC:2207	COL4A5-201
ENST00000328300.11:c.3545G>T		MANE	ENST00000328300.11:c.3545G>T						ENSP00000331902.7:p.(Gly1182Val)		NC_000023.11:g.108666586G>T						X	108666586	.	G	T	COL4A5	HGNC:2207	COL4A5-201
ENST00000328300.11:c.3554-9C>G		MANE	ENST00000328300.11:c.3554-9C>G	NC_000023.11(ENST00000328300.11):c.3554-9C>G					ENSP00000331902.7:p.?		NC_000023.11:g.108667124C>G						X	108667124	.	C	G	COL4A5	HGNC:2207	COL4A5-201
ENST00000328300.11:c.3578G>A		MANE	ENST00000328300.11:c.3578G>A						ENSP00000331902.7:p.(Gly1193Glu)		NC_000023.11:g.108667157G>A						X	108667157	.	G	A	COL4A5	HGNC:2207	COL4A5-201
ENST00000328300.11:c.358_367delGGTATTCCCGinsTGGAACCTGGT		MANE	ENST00000328300.11:c.358_367delinsTGGAACCTGGT						ENSP00000331902.7:p.(Gly120TrpfsTer38)		NC_000023.11:g.108568795_108568804delinsTGGAACCTGGT						X	108568795	.	GGTATTCCCG	TGGAACCTGGT	COL4A5	HGNC:2207	COL4A5-201
ENST00000328300.11:c.3584C>G		MANE	ENST00000328300.11:c.3584C>G						ENSP00000331902.7:p.(Pro1195Arg)		NC_000023.11:g.108667163C>G						X	108667163	.	C	G	COL4A5	HGNC:2207	COL4A5-201
ENST00000328300.11:c.3596G>A		MANE	ENST00000328300.11:c.3596G>A						ENSP00000331902.7:p.(Gly1199Glu)		NC_000023.11:g.108667175G>A						X	108667175	.	G	A	COL4A5	HGNC:2207	COL4A5-201
ENST00000328300.11:c.360_361insTGC		MANE	ENST00000328300.11:c.360_361insTGC						ENSP00000331902.7:p.(Gly120_Ile121insCys)		NC_000023.11:g.108568797_108568798insTGC						X	108568797	.	T	TTGC	COL4A5	HGNC:2207	COL4A5-201
ENST00000328300.11:c.3604G>A		MANE	ENST00000328300.11:c.3604G>A						ENSP00000331902.7:p.(Gly1202Ser)		NC_000023.11:g.108667183G>A						X	108667183	.	G	A	COL4A5	HGNC:2207	COL4A5-201
ENST00000328300.11:c.3622G>A		MANE	ENST00000328300.11:c.3622G>A						ENSP00000331902.7:p.(Gly1208Arg)		NC_000023.11:g.108668336G>A						X	108668336	.	G	A	COL4A5	HGNC:2207	COL4A5-201
ENST00000328300.11:c.3641G>A		MANE	ENST00000328300.11:c.3641G>A						ENSP00000331902.7:p.(Gly1214Glu)		NC_000023.11:g.108668355G>A						X	108668355	.	G	A	COL4A5	HGNC:2207	COL4A5-201
ENST00000328300.11:c.3646C>T		MANE	ENST00000328300.11:c.3646C>T						ENSP00000331902.7:p.(Pro1216Ser)		NC_000023.11:g.108668360C>T						X	108668360	.	C	T	COL4A5	HGNC:2207	COL4A5-201
ENST00000328300.11:c.3668G>T		MANE	ENST00000328300.11:c.3668G>T						ENSP00000331902.7:p.(Gly1223Val)		NC_000023.11:g.108668382G>T						X	108668382	.	G	T	COL4A5	HGNC:2207	COL4A5-201
ENST00000328300.11:c.3672del		MANE	ENST00000328300.11:c.3672del						ENSP00000331902.7:p.(Glu1224AspfsTer81)		NC_000023.11:g.108668386del						X	108668384	.	GA	G	COL4A5	HGNC:2207	COL4A5-201
ENST00000328300.11:c.368del		MANE	ENST00000328300.11:c.368del						ENSP00000331902.7:p.(Gly123AspfsTer32)		NC_000023.11:g.108568805del						X	108568803	.	CG	C	COL4A5	HGNC:2207	COL4A5-201
ENST00000328300.11:c.3695G>C		MANE	ENST00000328300.11:c.3695G>C						ENSP00000331902.7:p.(Gly1232Ala)		NC_000023.11:g.108668409G>C						X	108668409	.	G	C	COL4A5	HGNC:2207	COL4A5-201
ENST00000328300.11:c.3710_3761del		MANE	ENST00000328300.11:c.3710_3761del						ENSP00000331902.7:p.(Pro1237LeufsTer51)		NC_000023.11:g.108668424_108668475del						X	108668420	.	CCCCCAGGCCCTCCTGGTTCTCCGGGTCCAGCTCTGGAAGGACCTAAAGGCAA	C	COL4A5	HGNC:2207	COL4A5-201
ENST00000328300.11:c.3710del		MANE	ENST00000328300.11:c.3710del						ENSP00000331902.7:p.(Pro1237GlnfsTer68)		NC_000023.11:g.108668424del						X	108668419	.	TC	T	COL4A5	HGNC:2207	COL4A5-201
ENST00000328300.11:c.3754_3757dup		MANE	ENST00000328300.11:c.3754_3757dup						ENSP00000331902.7:p.(Asn1253ArgfsTer36)		NC_000023.11:g.108668468_108668471dup						X	108668466	.	A	AAGGC	COL4A5	HGNC:2207	COL4A5-201
ENST00000328300.11:c.3809G>A		MANE	ENST00000328300.11:c.3809G>A						ENSP00000331902.7:p.(Gly1270Asp)		NC_000023.11:g.108677500G>A						X	108677500	.	G	A	COL4A5	HGNC:2207	COL4A5-201
ENST00000328300.11:c.3818G>A		MANE	ENST00000328300.11:c.3818G>A						ENSP00000331902.7:p.(Gly1273Asp)		NC_000023.11:g.108677509G>A						X	108677509	.	G	A	COL4A5	HGNC:2207	COL4A5-201
ENST00000328300.11:c.3826G>A		MANE	ENST00000328300.11:c.3826G>A						ENSP00000331902.7:p.(Gly1276Ser)		NC_000023.11:g.108677517G>A						X	108677517	.	G	A	COL4A5	HGNC:2207	COL4A5-201
ENST00000328300.11:c.3826G>C		MANE	ENST00000328300.11:c.3826G>C						ENSP00000331902.7:p.(Gly1276Arg)		NC_000023.11:g.108677517G>C						X	108677517	.	G	C	COL4A5	HGNC:2207	COL4A5-201
ENST00000328300.11:c.3835G>T		MANE	ENST00000328300.11:c.3835G>T						ENSP00000331902.7:p.(Gly1279Cys)		NC_000023.11:g.108677526G>T						X	108677526	.	G	T	COL4A5	HGNC:2207	COL4A5-201
ENST00000328300.11:c.3922C>T		MANE	ENST00000328300.11:c.3922C>T						ENSP00000331902.7:p.(Gln1308Ter)		NC_000023.11:g.108677613C>T						X	108677613	.	C	T	COL4A5	HGNC:2207	COL4A5-201
ENST00000328300.11:c.3933dup		MANE	ENST00000328300.11:c.3933dup						ENSP00000331902.7:p.(Gly1312ArgfsTer5)		NC_000023.11:g.108677624dup						X	108677623	.	C	CA	COL4A5	HGNC:2207	COL4A5-201
ENST00000328300.11:c.4004del		MANE	ENST00000328300.11:c.4004del						ENSP00000331902.7:p.(Pro1335GlnfsTer6)		NC_000023.11:g.108680740del						X	108680738	.	TC	T	COL4A5	HGNC:2207	COL4A5-201
ENST00000328300.11:c.4015G>A		MANE	ENST00000328300.11:c.4015G>A						ENSP00000331902.7:p.(Gly1339Ser)		NC_000023.11:g.108680751G>A						X	108680751	.	G	A	COL4A5	HGNC:2207	COL4A5-201
ENST00000328300.11:c.4028C>T		MANE	ENST00000328300.11:c.4028C>T						ENSP00000331902.7:p.(Pro1343Leu)		NC_000023.11:g.108680897C>T						X	108680897	.	C	T	COL4A5	HGNC:2207	COL4A5-201
ENST00000328300.11:c.4063del		MANE	ENST00000328300.11:c.4063del						ENSP00000331902.7:p.(Glu1355AsnfsTer22)		NC_000023.11:g.108680932del						X	108680927	.	AG	A	COL4A5	HGNC:2207	COL4A5-201
ENST00000328300.11:c.4087G>C		MANE	ENST00000328300.11:c.4087G>C						ENSP00000331902.7:p.(Gly1363Arg)		NC_000023.11:g.108680956G>C						X	108680956	.	G	C	COL4A5	HGNC:2207	COL4A5-201
ENST00000328300.11:c.4096G>T		MANE	ENST00000328300.11:c.4096G>T						ENSP00000331902.7:p.(Gly1366Ter)		NC_000023.11:g.108681768G>T						X	108681768	.	G	T	COL4A5	HGNC:2207	COL4A5-201
ENST00000328300.11:c.4106del		MANE	ENST00000328300.11:c.4106del						ENSP00000331902.7:p.(Gly1369ValfsTer8)		NC_000023.11:g.108681778del						X	108681776	.	TG	T	COL4A5	HGNC:2207	COL4A5-201
ENST00000328300.11:c.4112del		MANE	ENST00000328300.11:c.4112del						ENSP00000331902.7:p.(Ser1371Ter)		NC_000023.11:g.108681784del						X	108681783	.	TC	T	COL4A5	HGNC:2207	COL4A5-201
ENST00000328300.11:c.4216_4216+1del		MANE	ENST00000328300.11:c.4216_4216+1del	NC_000023.11(ENST00000328300.11):c.4216_4216+1del					ENSP00000331902.7:p.?		NC_000023.11:g.108681888_108681889del						X	108681887	.	AGG	A	COL4A5	HGNC:2207	COL4A5-201
ENST00000328300.11:c.4246C>T		MANE	ENST00000328300.11:c.4246C>T						ENSP00000331902.7:p.(Arg1416Cys)		NC_000023.11:g.108686060C>T						X	108686060	.	C	T	COL4A5	HGNC:2207	COL4A5-201
ENST00000328300.11:c.423_429del		MANE	ENST00000328300.11:c.423_429del						ENSP00000331902.7:p.(Leu142ValfsTer11)		NC_000023.11:g.108571451_108571457del						X	108571449	.	GGTTTACA	G	COL4A5	HGNC:2207	COL4A5-201
ENST00000328300.11:c.4289G>A		MANE	ENST00000328300.11:c.4289G>A						ENSP00000331902.7:p.(Gly1430Glu)		NC_000023.11:g.108686103G>A						X	108686103	.	G	A	COL4A5	HGNC:2207	COL4A5-201
ENST00000328300.11:c.4315G>A		MANE	ENST00000328300.11:c.4315G>A						ENSP00000331902.7:p.(Gly1439Ser)		NC_000023.11:g.108686129G>A						X	108686129	.	G	A	COL4A5	HGNC:2207	COL4A5-201
ENST00000328300.11:c.4297G>T		MANE	ENST00000328300.11:c.4297G>T						ENSP00000331902.7:p.(Gly1433Cys)		NC_000023.11:g.108686111G>T						X	108686111	.	G	T	COL4A5	HGNC:2207	COL4A5-201
ENST00000328300.11:c.4325G>A		MANE	ENST00000328300.11:c.4325G>A						ENSP00000331902.7:p.(Gly1442Asp)		NC_000023.11:g.108687491G>A						X	108687491	.	G	A	COL4A5	HGNC:2207	COL4A5-201
ENST00000328300.11:c.430G>C		MANE	ENST00000328300.11:c.430G>C						ENSP00000331902.7:p.(Gly144Arg)		NC_000023.11:g.108571458G>C						X	108571458	.	G	C	COL4A5	HGNC:2207	COL4A5-201
ENST00000328300.11:c.4316G>T		MANE	ENST00000328300.11:c.4316G>T						ENSP00000331902.7:p.(Gly1439Val)		NC_000023.11:g.108687482G>T						X	108687482	.	G	T	COL4A5	HGNC:2207	COL4A5-201
ENST00000328300.11:c.431G>A		MANE	ENST00000328300.11:c.431G>A						ENSP00000331902.7:p.(Gly144Asp)		NC_000023.11:g.108571459G>A						X	108571459	.	G	A	COL4A5	HGNC:2207	COL4A5-201
ENST00000328300.11:c.4342G>A		MANE	ENST00000328300.11:c.4342G>A						ENSP00000331902.7:p.(Gly1448Ser)		NC_000023.11:g.108687508G>A						X	108687508	.	G	A	COL4A5	HGNC:2207	COL4A5-201
ENST00000328300.11:c.4342G>T		MANE	ENST00000328300.11:c.4342G>T						ENSP00000331902.7:p.(Gly1448Cys)		NC_000023.11:g.108687508G>T						X	108687508	.	G	T	COL4A5	HGNC:2207	COL4A5-201
ENST00000328300.11:c.4343dup		MANE	ENST00000328300.11:c.4343dup						ENSP00000331902.7:p.(Pro1449SerfsTer43)		NC_000023.11:g.108687509dup						X	108687507	.	T	TG	COL4A5	HGNC:2207	COL4A5-201
ENST00000328300.11:c.4377del		MANE	ENST00000328300.11:c.4377del						ENSP00000331902.7:p.(Gly1460GlufsTer94)		NC_000023.11:g.108687543del						X	108687542	.	CT	C	COL4A5	HGNC:2207	COL4A5-201
ENST00000328300.11:c.438+5G>A		MANE	ENST00000328300.11:c.438+5G>A	NC_000023.11(ENST00000328300.11):c.438+5G>A					ENSP00000331902.7:p.?		NC_000023.11:g.108571471G>A						X	108571471	.	G	A	COL4A5	HGNC:2207	COL4A5-201
ENST00000328300.11:c.4401_4402insATGGC		MANE	ENST00000328300.11:c.4401_4402insATGGC						ENSP00000331902.7:p.(Phe1468MetfsTer88)		NC_000023.11:g.108687567_108687568insATGGC						X	108687567	.	A	AATGGC	COL4A5	HGNC:2207	COL4A5-201
ENST00000328300.11:c.440del		MANE	ENST00000328300.11:c.440del						ENSP00000331902.7:p.(Gly147AspfsTer8)		NC_000023.11:g.108571812del						X	108571809	.	AG	A	COL4A5	HGNC:2207	COL4A5-201
ENST00000328300.11:c.4451A>C		MANE	ENST00000328300.11:c.4451A>C						ENSP00000331902.7:p.(Gln1484Pro)		NC_000023.11:g.108687617A>C						X	108687617	.	A	C	COL4A5	HGNC:2207	COL4A5-201
ENST00000328300.11:c.4457C>G		MANE	ENST00000328300.11:c.4457C>G						ENSP00000331902.7:p.(Thr1486Arg)		NC_000023.11:g.108687623C>G						X	108687623	.	C	G	COL4A5	HGNC:2207	COL4A5-201
ENST00000328300.11:c.446dup		MANE	ENST00000328300.11:c.446dup						ENSP00000331902.7:p.(Gly150TrpfsTer8)		NC_000023.11:g.108571818dup						X	108571813	.	A	AC	COL4A5	HGNC:2207	COL4A5-201
ENST00000328300.11:c.4508del		MANE	ENST00000328300.11:c.4508del						ENSP00000331902.7:p.(Arg1503LysfsTer51)		NC_000023.11:g.108687674del						X	108687673	.	AG	A	COL4A5	HGNC:2207	COL4A5-201
ENST00000328300.11:c.4510_4523del		MANE	ENST00000328300.11:c.4510_4523del						ENSP00000331902.7:p.(Ala1504LeufsTer12)		NC_000023.11:g.108687676_108687689del						X	108687671	.	AAAGAGCCCACGGTC	A	COL4A5	HGNC:2207	COL4A5-201
ENST00000328300.11:c.4509_4510del		MANE	ENST00000328300.11:c.4509_4510del						ENSP00000331902.7:p.(Arg1503SerfsTer17)		NC_000023.11:g.108687675_108687676del						X	108687672	.	AAG	A	COL4A5	HGNC:2207	COL4A5-201
ENST00000328300.11:c.4511C>A		MANE	ENST00000328300.11:c.4511C>A						ENSP00000331902.7:p.(Ala1504Asp)		NC_000023.11:g.108687677C>A						X	108687677	.	C	A	COL4A5	HGNC:2207	COL4A5-201
ENST00000328300.11:c.4620del		MANE	ENST00000328300.11:c.4620del						ENSP00000331902.7:p.(Tyr1541IlefsTer13)		NC_000023.11:g.108692839del						X	108692838	.	AC	A	COL4A5	HGNC:2207	COL4A5-201
ENST00000328300.11:c.4632G>C		MANE	ENST00000328300.11:c.4632G>C						ENSP00000331902.7:p.(Trp1544Cys)		NC_000023.11:g.108692851G>C						X	108692851	.	G	C	COL4A5	HGNC:2207	COL4A5-201
ENST00000328300.11:c.465+5G>T		MANE	ENST00000328300.11:c.465+5G>T	NC_000023.11(ENST00000328300.11):c.465+5G>T					ENSP00000331902.7:p.?		NC_000023.11:g.108571842G>T						X	108571842	.	G	T	COL4A5	HGNC:2207	COL4A5-201
ENST00000328300.11:c.466G>C		MANE	ENST00000328300.11:c.466G>C						ENSP00000331902.7:p.(Gly156Arg)		NC_000023.11:g.108573574G>C						X	108573574	.	G	C	COL4A5	HGNC:2207	COL4A5-201
ENST00000328300.11:c.4690C>T		MANE	ENST00000328300.11:c.4690C>T						ENSP00000331902.7:p.(Gln1564Ter)		NC_000023.11:g.108692909C>T						X	108692909	.	C	T	COL4A5	HGNC:2207	COL4A5-201
ENST00000328300.11:c.4681C>T		MANE	ENST00000328300.11:c.4681C>T						ENSP00000331902.7:p.(Gln1561Ter)		NC_000023.11:g.108692900C>T						X	108692900	.	C	T	COL4A5	HGNC:2207	COL4A5-201
ENST00000328300.11:c.4731_4739dup		MANE	ENST00000328300.11:c.4731_4739dup						ENSP00000331902.7:p.(Val1578_Ile1580dup)		NC_000023.11:g.108694831_108694839dup						X	108694830	.	C	CTGTGGTGAT	COL4A5	HGNC:2207	COL4A5-201
ENST00000328300.11:c.4752_4755del		MANE	ENST00000328300.11:c.4752_4755del						ENSP00000331902.7:p.(Ser1584ArgfsTer22)		NC_000023.11:g.108694852_108694855del						X	108694848	.	ACAGT	A	COL4A5	HGNC:2207	COL4A5-201
ENST00000328300.11:c.4757C>T		MANE	ENST00000328300.11:c.4757C>T						ENSP00000331902.7:p.(Thr1586Met)		NC_000023.11:g.108694857C>T						X	108694857	.	C	T	COL4A5	HGNC:2207	COL4A5-201
ENST00000328300.11:c.476del		MANE	ENST00000328300.11:c.476del						ENSP00000331902.7:p.(Gly159ValfsTer3)		NC_000023.11:g.108573584del						X	108573582	.	AG	A	COL4A5	HGNC:2207	COL4A5-201
ENST00000328300.11:c.4800G>A		MANE	ENST00000328300.11:c.4800G>A						ENSP00000331902.7:p.(Trp1600Ter)		NC_000023.11:g.108694900G>A						X	108694900	.	G	A	COL4A5	HGNC:2207	COL4A5-201
ENST00000328300.11:c.4793C>T		MANE	ENST00000328300.11:c.4793C>T						ENSP00000331902.7:p.(Ser1598Phe)		NC_000023.11:g.108694893C>T						X	108694893	.	C	T	COL4A5	HGNC:2207	COL4A5-201
ENST00000328300.11:c.4798_4799del		MANE	ENST00000328300.11:c.4798_4799del						ENSP00000331902.7:p.(Trp1600AspfsTer45)		NC_000023.11:g.108694898_108694899del						X	108694895	.	CTG	C	COL4A5	HGNC:2207	COL4A5-201
ENST00000328300.11:c.4805G>T		MANE	ENST00000328300.11:c.4805G>T						ENSP00000331902.7:p.(Gly1602Val)		NC_000023.11:g.108694905G>T						X	108694905	.	G	T	COL4A5	HGNC:2207	COL4A5-201
ENST00000328300.11:c.4822-2A>G		MANE	ENST00000328300.11:c.4822-2A>G	NC_000023.11(ENST00000328300.11):c.4822-2A>G					ENSP00000331902.7:p.?		NC_000023.11:g.108695265A>G						X	108695265	.	A	G	COL4A5	HGNC:2207	COL4A5-201
ENST00000328300.11:c.4882_4885del		MANE	ENST00000328300.11:c.4882_4885del						ENSP00000331902.7:p.(Glu1628SerfsTer30)		NC_000023.11:g.108695327_108695330del						X	108695325	.	TGGAA	T	COL4A5	HGNC:2207	COL4A5-201
ENST00000328300.11:c.4949C>G		MANE	ENST00000328300.11:c.4949C>G						ENSP00000331902.7:p.(Ser1650Cys)		NC_000023.11:g.108695394C>G						X	108695394	.	C	G	COL4A5	HGNC:2207	COL4A5-201
ENST00000328300.11:c.4978_4979insAAAA		MANE	ENST00000328300.11:c.4978_4979insAAAA						ENSP00000331902.7:p.(Val1660GlufsTer8)		NC_000023.11:g.108695423_108695424insAAAA						X	108695423	.	G	GAAAA	COL4A5	HGNC:2207	COL4A5-201
ENST00000328300.11:c.4960dup		MANE	ENST00000328300.11:c.4960dup						ENSP00000331902.7:p.(Trp1654LeufsTer13)		NC_000023.11:g.108695405dup						X	108695401	.	C	CT	COL4A5	HGNC:2207	COL4A5-201
ENST00000328300.11:c.500del		MANE	ENST00000328300.11:c.500del						ENSP00000331902.7:p.(Pro167GlnfsTer36)		NC_000023.11:g.108573608del						X	108573606	.	GC	G	COL4A5	HGNC:2207	COL4A5-201
ENST00000328300.11:c.5059T>G		MANE	ENST00000328300.11:c.5059T>G						ENSP00000331902.7:p.(Cys1687Gly)		NC_000023.11:g.108696361T>G						X	108696361	.	T	G	COL4A5	HGNC:2207	COL4A5-201
ENST00000328300.11:c.546del		MANE	ENST00000328300.11:c.546del						ENSP00000331902.7:p.(Gly183AlafsTer20)		NC_000023.11:g.108573654del						X	108573652	.	CA	C	COL4A5	HGNC:2207	COL4A5-201
ENST00000328300.11:c.547-3C>A		MANE	ENST00000328300.11:c.547-3C>A	NC_000023.11(ENST00000328300.11):c.547-3C>A					ENSP00000331902.7:p.?		NC_000023.11:g.108575907C>A						X	108575907	.	C	A	COL4A5	HGNC:2207	COL4A5-201
ENST00000328300.11:c.548dup		MANE	ENST00000328300.11:c.548dup						ENSP00000331902.7:p.(Leu184ProfsTer32)		NC_000023.11:g.108575911dup						X	108575908	.	A	AG	COL4A5	HGNC:2207	COL4A5-201
ENST00000328300.11:c.548G>T		MANE	ENST00000328300.11:c.548G>T						ENSP00000331902.7:p.(Gly183Val)		NC_000023.11:g.108575911G>T						X	108575911	.	G	T	COL4A5	HGNC:2207	COL4A5-201
ENST00000328300.11:c.560_561dup		MANE	ENST00000328300.11:c.560_561dup						ENSP00000331902.7:p.(Thr188ProfsTer16)		NC_000023.11:g.108575923_108575924dup						X	108575921	.	T	TCC	COL4A5	HGNC:2207	COL4A5-201
ENST00000328300.11:c.573_574dup		MANE	ENST00000328300.11:c.573_574dup						ENSP00000331902.7:p.(Gly192GlufsTer12)		NC_000023.11:g.108575936_108575937dup						X	108575935	.	C	CAG	COL4A5	HGNC:2207	COL4A5-201
ENST00000328300.11:c.594_597dup		MANE	ENST00000328300.11:c.594_597dup						ENSP00000331902.7:p.(Pro200ThrfsTer17)		NC_000023.11:g.108575957_108575960dup						X	108575956	.	G	GACCA	COL4A5	HGNC:2207	COL4A5-201
ENST00000328300.11:c.609+1G>C		MANE	ENST00000328300.11:c.609+1G>C	NC_000023.11(ENST00000328300.11):c.609+1G>C					ENSP00000331902.7:p.?		NC_000023.11:g.108575973G>C						X	108575973	.	G	C	COL4A5	HGNC:2207	COL4A5-201
ENST00000328300.11:c.609+879A>G		MANE	ENST00000328300.11:c.609+879A>G	NC_000023.11(ENST00000328300.11):c.609+879A>G					ENSP00000331902.7:p.?		NC_000023.11:g.108576851A>G						X	108576851	.	A	G	COL4A5	HGNC:2207	COL4A5-201
ENST00000328300.11:c.611_629del		MANE	ENST00000328300.11:c.611_629del						ENSP00000331902.7:p.(Gly204AspfsTer11)		NC_000023.11:g.108577953_108577971del						X	108577949	.	TAGGGCCCTCCTGGTCCACC	T	COL4A5	HGNC:2207	COL4A5-201
ENST00000328300.11:c.645+1G>A		MANE	ENST00000328300.11:c.645+1G>A	NC_000023.11(ENST00000328300.11):c.645+1G>A					ENSP00000331902.7:p.?		NC_000023.11:g.108577988G>A						X	108577988	.	G	A	COL4A5	HGNC:2207	COL4A5-201
ENST00000328300.11:c.646-12_646-11del		MANE	ENST00000328300.11:c.646-12_646-11del	NC_000023.11(ENST00000328300.11):c.646-12_646-11del					ENSP00000331902.7:p.?		NC_000023.11:g.108578066_108578067del						X	108578065	.	CTT	C	COL4A5	HGNC:2207	COL4A5-201
ENST00000328300.11:c.646-3C>A		MANE	ENST00000328300.11:c.646-3C>A	NC_000023.11(ENST00000328300.11):c.646-3C>A					ENSP00000331902.7:p.?		NC_000023.11:g.108578075C>A						X	108578075	.	C	A	COL4A5	HGNC:2207	COL4A5-201
ENST00000328300.11:c.647_648dup		MANE	ENST00000328300.11:c.647_648dup						ENSP00000331902.7:p.(Asn217GlyfsTer5)		NC_000023.11:g.108578079_108578080dup						X	108578076	.	A	AGG	COL4A5	HGNC:2207	COL4A5-201
ENST00000328300.11:c.648dup		MANE	ENST00000328300.11:c.648dup						ENSP00000331902.7:p.(Asn217GlufsTer12)		NC_000023.11:g.108578080dup						X	108578076	.	A	AG	COL4A5	HGNC:2207	COL4A5-201
ENST00000328300.11:c.649_656del		MANE	ENST00000328300.11:c.649_656del						ENSP00000331902.7:p.(Asn217LeufsTer9)		NC_000023.11:g.108578081_108578088del						X	108578077	.	GGGGAATAT	G	COL4A5	HGNC:2207	COL4A5-201
ENST00000328300.11:c.667C>T		MANE	ENST00000328300.11:c.667C>T						ENSP00000331902.7:p.(Gln223Ter)		NC_000023.11:g.108578099C>T						X	108578099	.	C	T	COL4A5	HGNC:2207	COL4A5-201
ENST00000328300.11:c.680G>A		MANE	ENST00000328300.11:c.680G>A						ENSP00000331902.7:p.(Gly227Asp)		NC_000023.11:g.108578112G>A						X	108578112	.	G	A	COL4A5	HGNC:2207	COL4A5-201
ENST00000328300.11:c.698del		MANE	ENST00000328300.11:c.698del						ENSP00000331902.7:p.(Gly233ValfsTer21)		NC_000023.11:g.108578301del						X	108578299	.	AG	A	COL4A5	HGNC:2207	COL4A5-201
ENST00000328300.11:c.715G>A		MANE	ENST00000328300.11:c.715G>A						ENSP00000331902.7:p.(Gly239Arg)		NC_000023.11:g.108578318G>A						X	108578318	.	G	A	COL4A5	HGNC:2207	COL4A5-201
ENST00000328300.11:c.738_747del		MANE	ENST00000328300.11:c.738_747del						ENSP00000331902.7:p.(Glu246AspfsTer5)		NC_000023.11:g.108578341_108578350del						X	108578338	.	TGAACAGAAAA	T	COL4A5	HGNC:2207	COL4A5-201
ENST00000328300.11:c.781-1_786del		MANE	ENST00000328300.11:c.781-1_786del	NC_000023.11(ENST00000328300.11):c.781-1_786del					ENSP00000331902.7:p.?		NC_000023.11:g.108580532_108580538del						X	108580531	.	AGGGACTT	A	COL4A5	HGNC:2207	COL4A5-201
ENST00000328300.11:c.788del		MANE	ENST00000328300.11:c.788del						ENSP00000331902.7:p.(Pro263LeufsTer83)		NC_000023.11:g.108580540del						X	108580538	.	TC	T	COL4A5	HGNC:2207	COL4A5-201
ENST00000328300.11:c.791G>A		MANE	ENST00000328300.11:c.791G>A						ENSP00000331902.7:p.(Gly264Asp)		NC_000023.11:g.108580543G>A						X	108580543	.	G	A	COL4A5	HGNC:2207	COL4A5-201
ENST00000328300.11:c.809G>A		MANE	ENST00000328300.11:c.809G>A						ENSP00000331902.7:p.(Gly270Glu)		NC_000023.11:g.108580561G>A						X	108580561	.	G	A	COL4A5	HGNC:2207	COL4A5-201
ENST00000328300.11:c.83_141+1del		MANE	ENST00000328300.11:c.83_141+1del	NC_000023.11(ENST00000328300.11):c.83_141+1del					ENSP00000331902.7:p.?		NC_000023.11:g.108539747_108539806del						X	108539743	.	TAGGCTTGCTATGGGTGTTCTCCAGGATCAAAGTGTGACTGCAGTGGCATAAAAGGGGAAA	T	COL4A5	HGNC:2207	COL4A5-201
ENST00000328300.11:c.835-2A>C		MANE	ENST00000328300.11:c.835-2A>C	NC_000023.11(ENST00000328300.11):c.835-2A>C					ENSP00000331902.7:p.?		NC_000023.11:g.108580680A>C						X	108580680	.	A	C	COL4A5	HGNC:2207	COL4A5-201
ENST00000328300.11:c.885del		MANE	ENST00000328300.11:c.885del						ENSP00000331902.7:p.(Arg297GlufsTer49)		NC_000023.11:g.108580732del						X	108580731	.	GC	G	COL4A5	HGNC:2207	COL4A5-201
ENST00000328300.11:c.888_889del		MANE	ENST00000328300.11:c.888_889del						ENSP00000331902.7:p.(Gly298Ter)		NC_000023.11:g.108580735_108580736del						X	108580732	.	CAA	C	COL4A5	HGNC:2207	COL4A5-201
ENST00000328300.11:c.891+9T>G		MANE	ENST00000328300.11:c.891+9T>G	NC_000023.11(ENST00000328300.11):c.891+9T>G					ENSP00000331902.7:p.?		NC_000023.11:g.108580747T>G						X	108580747	.	T	G	COL4A5	HGNC:2207	COL4A5-201
ENST00000328300.11:c.891A>T		MANE	ENST00000328300.11:c.891A>T						ENSP00000331902.7:p.(Arg297Ser)		NC_000023.11:g.108580738A>T						X	108580738	.	A	T	COL4A5	HGNC:2207	COL4A5-201
ENST00000328300.11:c.892G>A		MANE	ENST00000328300.11:c.892G>A						ENSP00000331902.7:p.(Gly298Ser)		NC_000023.11:g.108580983G>A						X	108580983	.	G	A	COL4A5	HGNC:2207	COL4A5-201
ENST00000328300.11:c.901G>C		MANE	ENST00000328300.11:c.901G>C						ENSP00000331902.7:p.(Gly301Arg)		NC_000023.11:g.108580992G>C						X	108580992	.	G	C	COL4A5	HGNC:2207	COL4A5-201
ENST00000328300.11:c.945dup		MANE	ENST00000328300.11:c.945dup						ENSP00000331902.7:p.(Gly316TrpfsTer2)		NC_000023.11:g.108582892dup						X	108582891	.	C	CT	COL4A5	HGNC:2207	COL4A5-201
ENST00000328300.11:c.955G>A		MANE	ENST00000328300.11:c.955G>A						ENSP00000331902.7:p.(Gly319Ser)		NC_000023.11:g.108582902G>A						X	108582902	.	G	A	COL4A5	HGNC:2207	COL4A5-201
ENST00000328300.11:c.955G>C		MANE	ENST00000328300.11:c.955G>C						ENSP00000331902.7:p.(Gly319Arg)		NC_000023.11:g.108582902G>C						X	108582902	.	G	C	COL4A5	HGNC:2207	COL4A5-201
ENST00000328300.11:c.957_974dup		MANE	ENST00000328300.11:c.957_974dup						ENSP00000331902.7:p.(Tyr320_Gly325dup)		NC_000023.11:g.108582904_108582921dup						X	108582901	.	T	TGGTTACCCTGGTGAACCC	COL4A5	HGNC:2207	COL4A5-201
ENST00000328300.11:c.958del		MANE	ENST00000328300.11:c.958del						ENSP00000331902.7:p.(Tyr320ThrfsTer26)		NC_000023.11:g.108582905del						X	108582903	.	GT	G	COL4A5	HGNC:2207	COL4A5-201
ENST00000328300.11:c.965G>T		MANE	ENST00000328300.11:c.965G>T						ENSP00000331902.7:p.(Gly322Val)		NC_000023.11:g.108582912G>T						X	108582912	.	G	T	COL4A5	HGNC:2207	COL4A5-201
ENST00000328300.11:c.972del		MANE	ENST00000328300.11:c.972del						ENSP00000331902.7:p.(Gly325GlufsTer21)		NC_000023.11:g.108582919del						X	108582916	.	AC	A	COL4A5	HGNC:2207	COL4A5-201
ENST00000328300.11:c.980_983del		MANE	ENST00000328300.11:c.980_983del						ENSP00000331902.7:p.(Asp327ValfsTer18)		NC_000023.11:g.108582927_108582930del						X	108582924	.	GGGAT	G	COL4A5	HGNC:2207	COL4A5-201
ENST00000328300.11:c.982G>A		MANE	ENST00000328300.11:c.982G>A						ENSP00000331902.7:p.(Gly328Ser)		NC_000023.11:g.108582929G>A						X	108582929	.	G	A	COL4A5	HGNC:2207	COL4A5-201
ENST00000328300.11:c.990+1del		MANE	ENST00000328300.11:c.990+1del	NC_000023.11(ENST00000328300.11):c.990+1del					ENSP00000331902.7:p.?		NC_000023.11:g.108582938del						X	108582936	.	AG	A	COL4A5	HGNC:2207	COL4A5-201
ENST00000328300.11:c.991-14A>G		MANE	ENST00000328300.11:c.991-14A>G	NC_000023.11(ENST00000328300.11):c.991-14A>G					ENSP00000331902.7:p.?		NC_000023.11:g.108584470A>G						X	108584470	.	A	G	COL4A5	HGNC:2207	COL4A5-201
ENST00000328300.11:c.991G>A		MANE	ENST00000328300.11:c.991G>A						ENSP00000331902.7:p.(Gly331Ser)		NC_000023.11:g.108584484G>A						X	108584484	.	G	A	COL4A5	HGNC:2207	COL4A5-201
ENST00000440480.8:c.793T>G		MANE	ENST00000440480.8:c.793T>G						ENSP00000411257.2:p.(Phe265Val)		NC_000011.10:g.2884129A>C						11	2884129	.	A	C	CDKN1C	HGNC:1786	CDKN1C-204
ENST00000440480.8:c.803G>C		MANE	ENST00000440480.8:c.803G>C						ENSP00000411257.2:p.(Arg268Pro)		NC_000011.10:g.2884119C>G						11	2884119	.	C	G	CDKN1C	HGNC:1786	CDKN1C-204
ENST00000440480.8:c.799A>G		MANE	ENST00000440480.8:c.799A>G						ENSP00000411257.2:p.(Lys267Glu)		NC_000011.10:g.2884123T>C						11	2884123	.	T	C	CDKN1C	HGNC:1786	CDKN1C-204
ENST00000440480.8:c.794T>C		MANE	ENST00000440480.8:c.794T>C						ENSP00000411257.2:p.(Phe265Ser)		NC_000011.10:g.2884128A>G						11	2884128	.	A	G	CDKN1C	HGNC:1786	CDKN1C-204
ENST00000440480.8:c.787G>A		MANE	ENST00000440480.8:c.787G>A						ENSP00000411257.2:p.(Asp263Asn)		NC_000011.10:g.2884670C>T						11	2884670	.	C	T	CDKN1C	HGNC:1786	CDKN1C-204
ENST00000440480.8:c.782T>G		MANE	ENST00000440480.8:c.782T>G						ENSP00000411257.2:p.(Ile261Ser)		NC_000011.10:g.2884675A>C						11	2884675	.	A	C	CDKN1C	HGNC:1786	CDKN1C-204
ENST00000315939.11:c.1888G>A		MANE	ENST00000315939.11:c.1888G>A						ENSP00000313059.6:p.(Glu630Lys)		NC_000012.12:g.861280G>A						12	861280	.	G	A	WNK1	HGNC:14540	WNK1-201
ENST00000315939.11:c.1889A>G		MANE	ENST00000315939.11:c.1889A>G						ENSP00000313059.6:p.(Glu630Gly)		NC_000012.12:g.861281A>G						12	861281	.	A	G	WNK1	HGNC:14540	WNK1-201
ENST00000315939.11:c.1891G>A		MANE	ENST00000315939.11:c.1891G>A						ENSP00000313059.6:p.(Glu631Lys)		NC_000012.12:g.861283G>A						12	861283	.	G	A	WNK1	HGNC:14540	WNK1-201
ENST00000315939.11:c.1900G>A		MANE	ENST00000315939.11:c.1900G>A						ENSP00000313059.6:p.(Ala634Thr)		NC_000012.12:g.861292G>A						12	861292	.	G	A	WNK1	HGNC:14540	WNK1-201
ENST00000315939.11:c.1901C>G		MANE	ENST00000315939.11:c.1901C>G						ENSP00000313059.6:p.(Ala634Gly)		NC_000012.12:g.861293C>G						12	861293	.	C	G	WNK1	HGNC:14540	WNK1-201
ENST00000315939.11:c.1905T>A		MANE	ENST00000315939.11:c.1905T>A						ENSP00000313059.6:p.(Asp635Glu)		NC_000012.12:g.861297T>A						12	861297	.	T	A	WNK1	HGNC:14540	WNK1-201
ENST00000315939.11:c.1903G>A		MANE	ENST00000315939.11:c.1903G>A						ENSP00000313059.6:p.(Asp635Asn)		NC_000012.12:g.861295G>A						12	861295	.	G	A	WNK1	HGNC:14540	WNK1-201
ENST00000315939.11:c.1906C>G		MANE	ENST00000315939.11:c.1906C>G						ENSP00000313059.6:p.(Gln636Glu)		NC_000012.12:g.861298C>G						12	861298	.	C	G	WNK1	HGNC:14540	WNK1-201
ENST00000315939.11:c.1907A>G		MANE	ENST00000315939.11:c.1907A>G						ENSP00000313059.6:p.(Gln636Arg)		NC_000012.12:g.861299A>G						12	861299	.	A	G	WNK1	HGNC:14540	WNK1-201
ENST00000379370.7:c.4298+6_4298+88del		MANE	ENST00000379370.7:c.4298+6_4298+88del	NC_000001.11(ENST00000379370.7):c.4298+6_4298+88del					ENSP00000368678.2:p.?		NC_000001.11:g.1049065_1049147del						1	1049050	.	TGCAGCTCAGGTGGGCGGGGAGGGGACGGGGCCGGGGCAGCTCAGGTGGGCGGGGAGGGGACGGGCGGGGGAGGGGGGGCCGGG	T	AGRN	HGNC:329	AGRN-201
ENST00000348459.10:c.2T>C		MANE	ENST00000348459.10:c.2T>C						ENSP00000239027.7:p.(Met1?)		NC_000010.11:g.94545923T>C						10	94545923	.	T	C	HELLS	HGNC:4861	HELLS-202
ENST00000267163.6:c.1695+30416C>T		MANE	ENST00000267163.6:c.1695+30416C>T	NC_000013.11(ENST00000267163.6):c.1695+30416C>T					ENSP00000267163.4:p.?		NC_000013.11:g.48411859C>T						13	48411859	.	C	T	RB1	HGNC:9884	RB1-201
ENST00000267163.6:c.1695+30419T>A		MANE	ENST00000267163.6:c.1695+30419T>A	NC_000013.11(ENST00000267163.6):c.1695+30419T>A					ENSP00000267163.4:p.?		NC_000013.11:g.48411862T>A						13	48411862	.	T	A	RB1	HGNC:9884	RB1-201
NC_000009.12:g.34646576_34646579del		FALSE	ENST00000605275.1:n.209-91_209-88del	NC_000009.12(ENST00000605275.1):c.209-91_209-88del							NC_000009.12:g.34646586_34646589del						9	34646575	.	CCAGT	C	GALT	HGNC:4135	GALT-001
ENST00000311907.10:c.*97G>A		MANE	ENST00000311907.10:c.*97G>A						ENSP00000308541.5:p.?		NC_000011.10:g.46739505G>A						11	46739505	.	G	A	F2	HGNC:3535	F2-201
ENST00000340855.11:c.1499C>T		MANE	ENST00000340855.11:c.1499C>T						ENSP00000339801.6:p.(Thr500Ile)		NC_000023.11:g.149482900G>A						X	149482900	.	G	A	IDS	HGNC:5389	IDS-201
ENST00000360256.9:c.1094A>G		MANE	ENST00000360256.9:c.1094A>G						ENSP00000353393.4:p.(Tyr365Cys)		NC_000023.11:g.154966603T>C						X	154966603	.	T	C	F8	HGNC:3546	F8-202
ENST00000360256.9:c.1018G>A		MANE	ENST00000360256.9:c.1018G>A						ENSP00000353393.4:p.(Glu340Lys)		NC_000023.11:g.154966679C>T						X	154966679	.	C	T	F8	HGNC:3546	F8-202
ENST00000379374.5:c.505G>A		MANE	ENST00000379374.5:c.505G>A						ENSP00000368682.4:p.(Val169Met)		NC_000023.11:g.22077544G>A						X	22077544	.	G	A	PHEX	HGNC:8918	PHEX-201
ENST00000389817.8:c.1252T>C		MANE	ENST00000389817.8:c.1252T>C						ENSP00000374467.4:p.(Cys418Arg)		NC_000011.10:g.17448596A>G						11	17448596	.	A	G	ABCC8	HGNC:59	ABCC8-202
ENST00000389817.8:c.1063G>A		MANE	ENST00000389817.8:c.1063G>A						ENSP00000374467.4:p.(Ala355Thr)		NC_000011.10:g.17453232C>T						11	17453232	.	C	T	ABCC8	HGNC:59	ABCC8-202
ENST00000379491.5:c.1181A>C		MANE	ENST00000379491.5:c.1181A>C						ENSP00000368805.4:p.(Tyr394Ser)		NC_000006.12:g.10874335T>G						6	10874335	.	T	G	GCM2	HGNC:4198	GCM2-201
ENST00000005340.10:c.2105dup		MANE	ENST00000005340.10:c.2105dup						ENSP00000005340.4:p.(Pro703SerfsTer103)		NC_000017.11:g.7225974dup						17	7225970	.	A	AG	DVL2	HGNC:3086	DVL2-201
ENST00000299441.5:c.7363C>T		MANE	ENST00000299441.5:c.7363C>T						ENSP00000299441.3:p.(Arg2455Ter)		NC_000011.10:g.6624313G>A						11	6624313	.	G	A	DCHS1	HGNC:13681	DCHS1-201
ENST00000467482.6:c.691T>C		MANE	ENST00000467482.6:c.691T>C						ENSP00000417161.1:p.(Tyr231His)		NC_000023.11:g.9743641A>G						X	9743641	.	A	G	GPR143	HGNC:20145	GPR143-203
ENST00000277010.9:c.352+1G>A		MANE	ENST00000277010.9:c.352+1G>A	NC_000009.12(ENST00000277010.9):c.352+1G>A					ENSP00000277010.4:p.?		NC_000009.12:g.34637219C>T						9	34637219	.	C	T	SIGMAR1	HGNC:8157	SIGMAR1-201
ENST00000344887.10:c.534G>T		MANE	ENST00000344887.10:c.534G>T						ENSP00000341838.5:p.(Lys178Asn)		NC_000019.10:g.55154045C>A						19	55154045	.	C	A	TNNI3	HGNC:11947	TNNI3-201
ENST00000310144.11:c.973C>T		MANE	ENST00000310144.11:c.973C>T						ENSP00000310572.6:p.(Arg325Trp)		NC_000017.11:g.63831509C>T						17	63831509	.	C	T	PSMC5	HGNC:9552	PSMC5-201
ENST00000617714.2:c.1555G>C		MANE	ENST00000617714.2:c.1555G>C						ENSP00000479745.1:p.(Gly519Arg)		NC_000002.12:g.232525249G>C						2	232525249	.	G	C	PRSS56	HGNC:39433	PRSS56-202
ENST00000267163.6:c.1695+30836G>A		MANE	ENST00000267163.6:c.1695+30836G>A	NC_000013.11(ENST00000267163.6):c.1695+30836G>A					ENSP00000267163.4:p.?		NC_000013.11:g.48412279G>A						13	48412279	.	G	A	RB1	HGNC:9884	RB1-201
ENST00000294304.12:c.2317G>A		MANE	ENST00000294304.12:c.2317G>A						ENSP00000294304.6:p.(Gly773Ser)		NC_000011.10:g.68410139G>A						11	68410139	.	G	A	LRP5	HGNC:6697	LRP5-201
ENST00000294304.12:c.2366C>A		MANE	ENST00000294304.12:c.2366C>A						ENSP00000294304.6:p.(Ala789Asp)		NC_000011.10:g.68411483C>A						11	68411483	.	C	A	LRP5	HGNC:6697	LRP5-201
ENST00000294304.12:c.2873G>A		MANE	ENST00000294304.12:c.2873G>A						ENSP00000294304.6:p.(Arg958Gln)		NC_000011.10:g.68416373G>A						11	68416373	.	G	A	LRP5	HGNC:6697	LRP5-201
ENST00000302118.5:c.89_92dup		MANE	ENST00000302118.5:c.89_92dup						ENSP00000303208.5:p.(Gln31HisfsTer141)		NC_000001.11:g.55039926_55039929dup						1	55039925	.	G	GCGCA	PCSK9	HGNC:20001	PCSK9-001
ENST00000262519.14:c.4582-2_4582-1del		MANE	ENST00000262519.14:c.4582-2_4582-1del	NC_000016.10(ENST00000262519.14):c.4582-2_4582-1del					ENSP00000262519.8:p.?		NC_000016.10:g.30980737_30980738del						16	30980736	.	CAG	C	SETD1A	HGNC:29010	SETD1A-201
ENST00000215095.11:c.733C>T		MANE	ENST00000215095.11:c.733C>T						ENSP00000215095.5:p.(Arg245Ter)		NC_000016.10:g.30993183G>A						16	30993183	.	G	A	STX1B	HGNC:18539	STX1B-201
ENST00000263621.2:c.659G>A		MANE	ENST00000263621.2:c.659G>A						ENSP00000263621.1:p.(Arg220Gln)		NC_000019.10:g.856019G>A						19	856019	.	G	A	ELANE	HGNC:3309	ELANE-201
ENST00000344887.10:c.547A>G		MANE	ENST00000344887.10:c.547A>G						ENSP00000341838.5:p.(Lys183Glu)		NC_000019.10:g.55154032T>C						19	55154032	.	T	C	TNNI3	HGNC:11947	TNNI3-201
ENST00000344887.10:c.433C>T		MANE	ENST00000344887.10:c.433C>T						ENSP00000341838.5:p.(Arg145Trp)		NC_000019.10:g.55154146G>A						19	55154146	.	G	A	TNNI3	HGNC:11947	TNNI3-201
ENST00000344887.10:c.422G>A		MANE	ENST00000344887.10:c.422G>A						ENSP00000341838.5:p.(Arg141Gln)		NC_000019.10:g.55154157C>T						19	55154157	.	C	T	TNNI3	HGNC:11947	TNNI3-201
ENST00000344887.10:c.407G>A		MANE	ENST00000344887.10:c.407G>A						ENSP00000341838.5:p.(Arg136Gln)		NC_000019.10:g.55154172C>T						19	55154172	.	C	T	TNNI3	HGNC:11947	TNNI3-201
ENST00000260649.11:c.1400T>C		MANE	ENST00000260649.11:c.1400T>C						ENSP00000260649.6:p.(Met467Thr)		NC_000002.12:g.44312653T>C						2	44312653	.	T	C	SLC3A1	HGNC:11025	SLC3A1-201
ENST00000232501.8:c.100C>T		MANE	ENST00000232501.8:c.100C>T						ENSP00000232501.3:p.(Arg34Ter)		NC_000003.12:g.50350001G>A						3	50350001	.	G	A	NPRL2	HGNC:24969	NPRL2-201
ENST00000394876.7:c.79G>T		MANE	ENST00000394876.7:c.79G>T						ENSP00000378342.2:p.(Glu27Ter)		NC_000004.12:g.99559260C>A						4	99559260	.	C	A	TRMT10A	HGNC:28403	TRMT10A-202
ENST00000277010.9:c.19del		MANE	ENST00000277010.9:c.19del						ENSP00000277010.4:p.(Arg7GlyfsTer16)		NC_000009.12:g.34637680del						9	34637678	.	CG	C	SIGMAR1	HGNC:8157	SIGMAR1-201
ENST00000467482.6:c.874T>G		MANE	ENST00000467482.6:c.874T>G						ENSP00000417161.1:p.(Trp292Gly)		NC_000023.11:g.9741349A>C						X	9741349	.	A	C	GPR143	HGNC:20145	GPR143-203
ENST00000467482.6:c.703G>A		MANE	ENST00000467482.6:c.703G>A						ENSP00000417161.1:p.(Glu235Lys)		NC_000023.11:g.9743629C>T						X	9743629	.	C	T	GPR143	HGNC:20145	GPR143-203
ENST00000374338.5:c.344+161G>A		MANE	ENST00000374338.5:c.344+161G>A	NC_000001.11(ENST00000374338.5):c.344+161G>A					ENSP00000363458.4:p.?		NC_000001.11:g.25555133G>A						1	25555133	.	G	A	LDLRAP1	HGNC:18640	LDLRAP1-201
ENST00000199280.4:c.203A>C		MANE	ENST00000199280.4:c.203A>C						ENSP00000199280.3:p.(Asn68Thr)		NC_000012.12:g.49951033A>C						12	49951033	.	A	C	AQP2	HGNC:634	AQP2-201
ENST00000262340.6:c.394G>A		MANE	ENST00000262340.6:c.394G>A						ENSP00000262340.5:p.(Ala132Thr)		NC_000001.11:g.68444632C>T						1	68444632	.	C	T	RPE65	HGNC:10294	RPE65-201
ENST00000262340.6:c.1302G>C		MANE	ENST00000262340.6:c.1302G>C						ENSP00000262340.5:p.(Ala434=)		NC_000001.11:g.68431318C>G						1	68431318	.	C	G	RPE65	HGNC:10294	RPE65-201
ENST00000262340.6:c.1301C>T		MANE	ENST00000262340.6:c.1301C>T						ENSP00000262340.5:p.(Ala434Val)		NC_000001.11:g.68431319G>A						1	68431319	.	G	A	RPE65	HGNC:10294	RPE65-201
ENST00000262340.6:c.1302G>A		MANE	ENST00000262340.6:c.1302G>A						ENSP00000262340.5:p.(Ala434=)		NC_000001.11:g.68431318C>T						1	68431318	.	C	T	RPE65	HGNC:10294	RPE65-201
ENST00000262340.6:c.1301_1302delCGinsTC		MANE	ENST00000262340.6:c.1301_1302delinsTC						ENSP00000262340.5:p.(Ala434Val)		NC_000001.11:g.68431318_68431319delinsGA						1	68431318	.	CG	GA	RPE65	HGNC:10294	RPE65-201
ENST00000262340.6:c.1301_1302delCGinsTA		MANE	ENST00000262340.6:c.1301_1302delinsTA						ENSP00000262340.5:p.(Ala434Val)		NC_000001.11:g.68431318_68431319delinsTA						1	68431318	.	CG	TA	RPE65	HGNC:10294	RPE65-201
ENST00000381330.5:c.17G>A		MANE	ENST00000381330.5:c.17G>A						ENSP00000370731.5:p.(Arg6His)		NC_000011.10:g.2160955C>T						11	2160955	.	C	T	INS	HGNC:6081	INS-202
ENST00000403799.8:c.301G>A		MANE	ENST00000403799.8:c.301G>A						ENSP00000384247.3:p.(Val101Met)		NC_000007.14:g.44152333C>T						7	44152333	.	C	T	GCK	HGNC:4195	GCK-204
ENST00000374840.8:c.1574del		MANE	ENST00000374840.8:c.1574del						ENSP00000363973.3:p.(Ter=)		NC_000001.11:g.21577647del						1	21577646	.	TG	T	ALPL	HGNC:438	ALPL-204
ENST00000429538.8:c.1009T>G		MANE	ENST00000429538.8:c.1009T>G						ENSP00000395498.3:p.(Ser337Ala)		NC_000002.12:g.113235472A>C						2	113235472	.	A	C	PAX8	HGNC:8622	PAX8-205
ENST00000440480.8:c.637G>A		MANE	ENST00000440480.8:c.637G>A						ENSP00000411257.2:p.(Ala213Thr)		NC_000011.10:g.2884820C>T						11	2884820	.	C	T	CDKN1C	HGNC:1786	CDKN1C-204
ENST00000389817.8:c.824G>A		MANE	ENST00000389817.8:c.824G>A						ENSP00000374467.4:p.(Arg275Gln)		NC_000011.10:g.17460675C>T						11	17460675	.	C	T	ABCC8	HGNC:59	ABCC8-202
ENST00000371757.7:c.3317G>A		MANE	ENST00000371757.7:c.3317G>A						ENSP00000360822.2:p.(Arg1106Gln)		NC_000009.12:g.135786336G>A						9	135786336	.	G	A	KCNT1	HGNC:18865	KCNT1-202
ENST00000558012.6:c.1213C>T		MANE	ENST00000558012.6:c.1213C>T						ENSP00000452746.1:p.(Arg405Cys)		NC_000015.10:g.77037138C>T						15	77037138	.	C	T	PSTPIP1	HGNC:9580	PSTPIP1-203
ENST00000350375.7:c.337C>T		MANE	ENST00000350375.7:c.337C>T						ENSP00000263781.2:p.(Arg113Trp)		NC_000003.12:g.87264390G>A						3	87264390	.	G	A	POU1F1	HGNC:9210	POU1F1-202
ENST00000348749.9:c.224G>A		MANE	ENST00000348749.9:c.224G>A						ENSP00000261008.5:p.(Arg75His)		NC_000002.12:g.174759341C>T						2	174759341	.	C	T	CHRNA1	HGNC:1955	CHRNA1-202
ENST00000429538.8:c.404A>G		MANE	ENST00000429538.8:c.404A>G						ENSP00000395498.3:p.(Lys135Arg)		NC_000002.12:g.113242764T>C						2	113242764	.	T	C	PAX8	HGNC:8622	PAX8-205
ENST00000379374.5:c.2188G>T		MANE	ENST00000379374.5:c.2188G>T						ENSP00000368682.4:p.(Ala730Ser)		NC_000023.11:g.22247891G>T						X	22247891	.	G	T	PHEX	HGNC:8918	PHEX-201
ENST00000330377.3:c.420T>C		MANE	ENST00000330377.3:c.420T>C						ENSP00000329312.2:p.(Phe140=)		NC_000022.11:g.23573488A>G						22	23573488	.	A	G	IGLL1	HGNC:5870	IGLL1-202
ENST00000378553.10:c.361C>T		MANE	ENST00000378553.10:c.361C>T						ENSP00000367815.5:p.(Arg121Cys)		NC_000016.10:g.84154585C>T						16	84154585	.	C	T	DNAAF1	HGNC:30539	DNAAF1-201
ENST00000313164.10:c.*99_*101del		MANE	ENST00000313164.10:c.*99_*101del						ENSP00000322061.9:p.?		NC_000005.10:g.40981672_40981674del						5	40981666	.	CCTT	C	C7	HGNC:1346	C7-201
ENST00000262965.12:c.1422C>A		MANE	ENST00000262965.12:c.1422C>A						ENSP00000262965.5:p.(Asp474Glu)		NC_000019.10:g.1619139G>T						19	1619139	.	G	T	TCF3	HGNC:11633	TCF3-201
ENST00000374840.8:c.400A>C		MANE	ENST00000374840.8:c.400A>C						ENSP00000363973.3:p.(Thr134Pro)		NC_000001.11:g.21563212A>C						1	21563212	.	A	C	ALPL	HGNC:438	ALPL-204
ENST00000374840.8:c.401C>A		MANE	ENST00000374840.8:c.401C>A						ENSP00000363973.3:p.(Thr134Asn)		NC_000001.11:g.21563213C>A						1	21563213	.	C	A	ALPL	HGNC:438	ALPL-204
ENST00000318158.11:c.-4G>A		MANE	ENST00000318158.11:c.-4G>A						ENSP00000313432.6:p.?		NC_000009.12:g.37422747G>A						9	37422747	.	G	A	GRHPR	HGNC:4570	GRHPR-201
ENST00000318158.11:c.-3C>T		MANE	ENST00000318158.11:c.-3C>T						ENSP00000313432.6:p.?		NC_000009.12:g.37422748C>T						9	37422748	.	C	T	GRHPR	HGNC:4570	GRHPR-201
ENST00000262965.12:c.1357G>A		MANE	ENST00000262965.12:c.1357G>A						ENSP00000262965.5:p.(Ala453Thr)		NC_000019.10:g.1619204C>T						19	1619204	.	C	T	TCF3	HGNC:11633	TCF3-201
ENST00000262965.12:c.635C>T		MANE	ENST00000262965.12:c.635C>T						ENSP00000262965.5:p.(Ala212Val)		NC_000019.10:g.1622330G>A						19	1622330	.	G	A	TCF3	HGNC:11633	TCF3-201
ENST00000409411.6:c.1595A>G		MANE	ENST00000409411.6:c.1595A>G						ENSP00000387095.2:p.(Lys532Arg)		NC_000002.12:g.44323296T>C						2	44323296	.	T	C	PREPL	HGNC:30228	PREPL-205
ENST00000262965.12:c.1475C>T		MANE	ENST00000262965.12:c.1475C>T						ENSP00000262965.5:p.(Ala492Val)		NC_000019.10:g.1615797G>A						19	1615797	.	G	A	TCF3	HGNC:11633	TCF3-201
NC_000004.12:g.989866G>A		FALSE	ENST00000247933.9:c.299+1917G>A	NC_000004.12(ENST00000247933.9):c.299+1917G>A					ENSP00000247933.4:p.?		NC_000004.12:g.989866G>A						4	989866	.	G	A	IDUA	HGNC:5391	IDUA-201
NC_000004.12:g.989866G>A		FALSE	ENST00000361661.6:c.1073C>T						ENSP00000354721.2:p.(Ser358Leu)		NC_000004.12:g.989866G>A						4	989866	.	G	A	SLC26A1	HGNC:10993	SLC26A1-201
NC_000004.12:g.989866G>A		MANE	ENST00000398516.3:c.1073C>T						ENSP00000381528.2:p.(Ser358Leu)		NC_000004.12:g.989866G>A						4	989866	.	G	A	SLC26A1	HGNC:10993	SLC26A1-202
NC_000004.12:g.989866G>A		FALSE	ENST00000398520.6:c.576+1262C>T	NC_000004.12(ENST00000398520.6):c.576+1262C>T					ENSP00000381532.2:p.?		NC_000004.12:g.989866G>A						4	989866	.	G	A	SLC26A1	HGNC:10993	SLC26A1-203
NC_000004.12:g.989866G>A		FALSE	ENST00000506561.5:n.308+1917G>A	NC_000004.12(ENST00000506561.5):c.308+1917G>A							NC_000004.12:g.989866G>A						4	989866	.	G	A	IDUA	HGNC:5391	IDUA-205
NC_000004.12:g.989866G>A		FALSE	ENST00000508168.5:n.177+2624G>A	NC_000004.12(ENST00000508168.5):c.177+2624G>A							NC_000004.12:g.989866G>A						4	989866	.	G	A	IDUA	HGNC:5391	IDUA-206
NC_000004.12:g.989866G>A		MANE	ENST00000514224.2:c.299+1917G>A	NC_000004.12(ENST00000514224.2):c.299+1917G>A					ENSP00000425081.2:p.?		NC_000004.12:g.989866G>A						4	989866	.	G	A	IDUA	HGNC:5391	IDUA-210
NC_000004.12:g.989866G>A		FALSE	ENST00000514698.5:n.199+2624G>A	NC_000004.12(ENST00000514698.5):c.199+2624G>A							NC_000004.12:g.989866G>A						4	989866	.	G	A	IDUA	HGNC:5391	IDUA-212
NC_000004.12:g.989866G>A		FALSE	ENST00000622731.4:c.576+1262C>T	NC_000004.12(ENST00000622731.4):c.576+1262C>T					ENSP00000483506.1:p.?		NC_000004.12:g.989866G>A						4	989866	.	G	A	SLC26A1	HGNC:10993	SLC26A1-205
NC_000004.12:g.991150G>A		FALSE	ENST00000247933.9:c.299+3201G>A	NC_000004.12(ENST00000247933.9):c.299+3201G>A					ENSP00000247933.4:p.?		NC_000004.12:g.991150G>A						4	991150	.	G	A	IDUA	HGNC:5391	IDUA-201
NC_000004.12:g.991150G>A		FALSE	ENST00000361661.6:c.554C>T						ENSP00000354721.2:p.(Thr185Met)		NC_000004.12:g.991150G>A						4	991150	.	G	A	SLC26A1	HGNC:10993	SLC26A1-201
NC_000004.12:g.991150G>A		MANE	ENST00000398516.3:c.554C>T						ENSP00000381528.2:p.(Thr185Met)		NC_000004.12:g.991150G>A						4	991150	.	G	A	SLC26A1	HGNC:10993	SLC26A1-202
NC_000004.12:g.991150G>A		FALSE	ENST00000398520.6:c.554C>T						ENSP00000381532.2:p.(Thr185Met)		NC_000004.12:g.991150G>A						4	991150	.	G	A	SLC26A1	HGNC:10993	SLC26A1-203
NC_000004.12:g.991150G>A		FALSE	ENST00000506561.5:n.308+3201G>A	NC_000004.12(ENST00000506561.5):c.308+3201G>A							NC_000004.12:g.991150G>A						4	991150	.	G	A	IDUA	HGNC:5391	IDUA-205
NC_000004.12:g.991150G>A		FALSE	ENST00000508168.5:n.177+3908G>A	NC_000004.12(ENST00000508168.5):c.177+3908G>A							NC_000004.12:g.991150G>A						4	991150	.	G	A	IDUA	HGNC:5391	IDUA-206
NC_000004.12:g.991150G>A		FALSE	ENST00000513138.1:n.46C>T								NC_000004.12:g.991150G>A						4	991150	.	G	A	SLC26A1	HGNC:10993	SLC26A1-204
NC_000004.12:g.991150G>A		MANE	ENST00000514224.2:c.299+3201G>A	NC_000004.12(ENST00000514224.2):c.299+3201G>A					ENSP00000425081.2:p.?		NC_000004.12:g.991150G>A						4	991150	.	G	A	IDUA	HGNC:5391	IDUA-210
NC_000004.12:g.991150G>A		FALSE	ENST00000514698.5:n.199+3908G>A	NC_000004.12(ENST00000514698.5):c.199+3908G>A							NC_000004.12:g.991150G>A						4	991150	.	G	A	IDUA	HGNC:5391	IDUA-212
NC_000004.12:g.991150G>A		FALSE	ENST00000622731.4:c.554C>T						ENSP00000483506.1:p.(Thr185Met)		NC_000004.12:g.991150G>A						4	991150	.	G	A	SLC26A1	HGNC:10993	SLC26A1-205
NC_000017.11:g.80104542T>G		MANE	ENST00000302262.8:c.-32-13T>G	NC_000017.11(ENST00000302262.8):c.-32-13T>G					ENSP00000305692.3:p.?		NC_000017.11:g.80104542T>G						17	80104542	.	T	G	GAA	HGNC:4065	GAA-201
NC_000017.11:g.80104542T>G		FALSE	ENST00000390015.7:c.-32-13T>G	NC_000017.11(ENST00000390015.7):c.-32-13T>G					ENSP00000374665.3:p.?		NC_000017.11:g.80104542T>G						17	80104542	.	T	G	GAA	HGNC:4065	GAA-202
NC_000017.11:g.80104542T>G		FALSE	ENST00000570803.6:c.-32-13T>G	NC_000017.11(ENST00000570803.6):c.-32-13T>G					ENSP00000460543.2:p.?		NC_000017.11:g.80104542T>G						17	80104542	.	T	G			No data
NC_000017.11:g.80104542T>G		FALSE	ENST00000572080.2:c.-32-13T>G	NC_000017.11(ENST00000572080.2):c.-32-13T>G					ENSP00000459972.2:p.?		NC_000017.11:g.80104542T>G						17	80104542	.	T	G			No data
NC_000017.11:g.80104542T>G		FALSE	ENST00000577106.6:c.-32-13T>G	NC_000017.11(ENST00000577106.6):c.-32-13T>G					ENSP00000458306.2:p.?		NC_000017.11:g.80104542T>G						17	80104542	.	T	G			No data
ENST00000514224.2:c.266G>A		MANE	ENST00000514224.2:c.266G>A						ENSP00000425081.2:p.(Arg89Gln)		NC_000004.12:g.987916G>A						4	987916	.	G	A	IDUA	HGNC:5391	IDUA-210
ENST00000514224.2:c.590-7G>A		MANE	ENST00000514224.2:c.590-7G>A	NC_000004.12(ENST00000514224.2):c.590-7G>A					ENSP00000425081.2:p.?		NC_000004.12:g.1001672G>A						4	1001672	.	G	A	IDUA	HGNC:5391	IDUA-210
ENST00000514224.2:c.614G>A		MANE	ENST00000514224.2:c.614G>A						ENSP00000425081.2:p.(Cys205Tyr)		NC_000004.12:g.1001703G>A						4	1001703	.	G	A	IDUA	HGNC:5391	IDUA-210
ENST00000514224.2:c.719A>G		MANE	ENST00000514224.2:c.719A>G						ENSP00000425081.2:p.(His240Arg)		NC_000004.12:g.1001808A>G						4	1001808	.	A	G	IDUA	HGNC:5391	IDUA-210
ENST00000514224.2:c.956C>T		MANE	ENST00000514224.2:c.956C>T						ENSP00000425081.2:p.(Ala319Val)		NC_000004.12:g.1002145C>T						4	1002145	.	C	T	IDUA	HGNC:5391	IDUA-210
ENST00000514224.2:c.1898C>T		MANE	ENST00000514224.2:c.1898C>T						ENSP00000425081.2:p.(Ser633Leu)		NC_000004.12:g.1004329C>T						4	1004329	.	C	T	IDUA	HGNC:5391	IDUA-210
ENST00000514224.2:c.1469T>C		MANE	ENST00000514224.2:c.1469T>C						ENSP00000425081.2:p.(Leu490Pro)		NC_000004.12:g.1003102T>C						4	1003102	.	T	C	IDUA	HGNC:5391	IDUA-210
ENST00000360256.9:c.5703C>A		MANE	ENST00000360256.9:c.5703C>A						ENSP00000353393.4:p.(Ile1901=)		NC_000023.11:g.154904408G>T						X	154904408	.	G	T	F8	HGNC:3546	F8-202
ENST00000379374.5:c.*231A>G		MANE	ENST00000379374.5:c.*231A>G						ENSP00000368682.4:p.?		NC_000023.11:g.22248184A>G						X	22248184	.	A	G	PHEX	HGNC:8918	PHEX-201
ENST00000620633.5:c.66_69dup		MANE	ENST00000620633.5:c.66_69dup						ENSP00000482660.1:p.(Phe24HisfsTer29)		NC_000013.11:g.48412357_48412360dup						13	48412354	.	A	ACATG	LPAR6	HGNC:15520	LPAR6-209
ENST00000398165.8:c.832_833insCTGGGGTGGATCATCCAGGTGGGGCTTTTGCTGGGCTTGAGCCCTGAAGCCGCGCCCTCTGCAGATCA		MANE	ENST00000398165.8:c.832_833insCTGGGGTGGATCATCCAGGTGGGGCTTTTGCTGGGCTTGAGCCCTGAAGCCGCGCCCTCTGCAGATCA						ENSP00000381231.4:p.(Ile278ThrfsTer16)		NC_000021.9:g.43063107_43063108insCCCAGCAAAAGCCCCACCTGGATGATCCACCCCAGTGATCTGCAGAGGGCGCGGCTTCAGGGCTCAAG						21	43063074	.	A	ATGATCTGCAGAGGGCGCGGCTTCAGGGCTCAAGCCCAGCAAAAGCCCCACCTGGATGATCCACCCCAG	CBS	HGNC:1550	CBS-204
ENST00000381330.5:c.202C>A		MANE	ENST00000381330.5:c.202C>A						ENSP00000370731.5:p.(Leu68Met)		NC_000011.10:g.2159983G>T						11	2159983	.	G	T	INS	HGNC:6081	INS-202
ENST00000545985.5:c.556C>T		FALSE	ENST00000545985.5:c.556C>T						ENSP00000475241.2:p.(Leu186Phe)		NC_000011.10:g.119027697G>A						11	119027697	.	G	A	SLC37A4	HGNC:4061	SLC37A4-217
ENST00000348749.9:c.685C>T		MANE	ENST00000348749.9:c.685C>T						ENSP00000261008.5:p.(Arg229Cys)		NC_000002.12:g.174753596G>A						2	174753596	.	G	A	CHRNA1	HGNC:1955	CHRNA1-202
ENST00000258385.8:c.70G>A		MANE	ENST00000258385.8:c.70G>A						ENSP00000258385.3:p.(Glu24Lys)		NC_000002.12:g.232526546G>A						2	232526546	.	G	A	CHRND	HGNC:1965	CHRND-201
ENST00000382745.9:c.2021G>A		MANE	ENST00000382745.9:c.2021G>A						ENSP00000372193.4:p.(Arg674Gln)		NC_000016.10:g.1447707C>T						16	1447707	.	C	T	CLCN7	HGNC:2025	CLCN7-202
ENST00000342741.6:c.1516G>A		MANE	ENST00000342741.6:c.1516G>A						ENSP00000339933.4:p.(Val506Ile)		NC_000001.11:g.155291858C>T						1	155291858	.	C	T	PKLR	HGNC:9020	PKLR-201
ENST00000352480.10:c.299G>A		MANE	ENST00000352480.10:c.299G>A						ENSP00000253004.6:p.(Arg100His)		NC_000009.12:g.130458525G>A						9	130458525	.	G	A	ASS1	HGNC:758	ASS1-201
ENST00000039007.5:c.385C>T		MANE	ENST00000039007.5:c.385C>T						ENSP00000039007.4:p.(Arg129Cys)		NC_000023.11:g.38381428C>T						X	38381428	.	C	T	OTC	HGNC:8512	OTC-201
ENST00000380707.9:c.*3+100A>G		MANE	ENST00000380707.9:c.*3+100A>G	NC_000005.10(ENST00000380707.9):c.*3+100A>G					ENSP00000370083.4:p.?		NC_000005.10:g.70952094A>G						5	70952094	.	A	G	SMN1	HGNC:11117	SMN1-202
ENST00000292427.10:c.1101G>A		MANE	ENST00000292427.10:c.1101G>A						ENSP00000292427.5:p.(Ala367=)		NC_000008.11:g.142875732C>T						8	142875732	.	C	T	CYP11B1	HGNC:2591	CYP11B1-201
ENST00000370841.9:c.127G>A		MANE	ENST00000370841.9:c.127G>A						ENSP00000359878.5:p.(Glu43Lys)		NC_000001.11:g.75732652G>A						1	75732652	.	G	A	ACADM	HGNC:89	ACADM-202
ENST00000348749.9:c.454G>A		MANE	ENST00000348749.9:c.454G>A						ENSP00000261008.5:p.(Val152Ile)		NC_000002.12:g.174754305C>T						2	174754305	.	C	T	CHRNA1	HGNC:1955	CHRNA1-202
ENST00000429538.8:c.699C>T		MANE	ENST00000429538.8:c.699C>T						ENSP00000395498.3:p.(Leu233=)		NC_000002.12:g.113241629G>A						2	113241629	.	G	A	PAX8	HGNC:8622	PAX8-205
ENST00000220616.9:c.2299G>A		MANE	ENST00000220616.9:c.2299G>A						ENSP00000220616.4:p.(Gly767Arg)		NC_000008.11:g.132888106G>A						8	132888106	.	G	A	TG	HGNC:11764	TG-201
ENST00000360256.9:c.2075T>C		MANE	ENST00000360256.9:c.2075T>C						ENSP00000353393.4:p.(Phe692Ser)		NC_000023.11:g.154947736A>G						X	154947736	.	A	G	F8	HGNC:3546	F8-202
ENST00000225964.10:c.517G>A		MANE	ENST00000225964.10:c.517G>A						ENSP00000225964.6:p.(Gly173Arg)		NC_000017.11:g.50198459C>T						17	50198459	.	C	T	COL1A1	HGNC:2197	COL1A1-201
ENST00000429538.8:c.1334C>T		MANE	ENST00000429538.8:c.1334C>T						ENSP00000395498.3:p.(Thr445Met)		NC_000002.12:g.113218552G>A						2	113218552	.	G	A	PAX8	HGNC:8622	PAX8-205
ENST00000297268.11:c.3712-32A>C		MANE	ENST00000297268.11:c.3712-32A>C	NC_000007.14(ENST00000297268.11):c.3712-32A>C					ENSP00000297268.6:p.?		NC_000007.14:g.94429156A>C						7	94429156	.	A	C	COL1A2	HGNC:2198	COL1A2-201
ENST00000426263.10:c.179C>T		MANE	ENST00000426263.10:c.179C>T						ENSP00000416293.2:p.(Thr60Met)		NC_000001.11:g.42931142G>A						1	42931142	.	G	A	SLC2A1	HGNC:11005	SLC2A1-203
ENST00000356839.10:c.950T>C		MANE	ENST00000356839.10:c.950T>C						ENSP00000349297.5:p.(Val317Ala)		NC_000017.11:g.7222738T>C						17	7222738	.	T	C	ACADVL	HGNC:92	ACADVL-203
ENST00000221972.8:c.371G>A		MANE	ENST00000221972.8:c.371G>A						ENSP00000221972.3:p.(Arg124His)		NC_000019.10:g.41879281G>A						19	41879281	.	G	A	CD79A	HGNC:1698	CD79A-201
ENST00000272371.7:c.4820G>A		MANE	ENST00000272371.7:c.4820G>A						ENSP00000272371.2:p.(Arg1607Gln)		NC_000002.12:g.26465009C>T						2	26465009	.	C	T	OTOF	HGNC:8515	OTOF-201
ENST00000234396.10:c.1469C>T		MANE	ENST00000234396.10:c.1469C>T						ENSP00000234396.4:p.(Pro490Leu)		NC_000002.12:g.70965048C>T						2	70965048	.	C	T	ATP6V1B1	HGNC:853	ATP6V1B1-201
ENST00000398165.8:c.1471C>T		MANE	ENST00000398165.8:c.1471C>T						ENSP00000381231.4:p.(Arg491Cys)		NC_000021.9:g.43056884G>A						21	43056884	.	G	A	CBS	HGNC:1550	CBS-204
ENST00000220616.9:c.3149G>T		MANE	ENST00000220616.9:c.3149G>T						ENSP00000220616.4:p.(Trp1050Leu)		NC_000008.11:g.132898178G>T						8	132898178	.	G	T	TG	HGNC:11764	TG-201
ENST00000221972.8:c.419C>A		MANE	ENST00000221972.8:c.419C>A						ENSP00000221972.3:p.(Thr140Asn)		NC_000019.10:g.41879574C>A						19	41879574	.	C	A	CD79A	HGNC:1698	CD79A-201
ENST00000379370.7:c.1385-42G>C		MANE	ENST00000379370.7:c.1385-42G>C	NC_000001.11(ENST00000379370.7):c.1385-42G>C					ENSP00000368678.2:p.?		NC_000001.11:g.1043197G>C						1	1043197	.	G	C	AGRN	HGNC:329	AGRN-201
ENST00000225964.10:c.1042G>A		MANE	ENST00000225964.10:c.1042G>A						ENSP00000225964.6:p.(Ala348Thr)		NC_000017.11:g.50195937C>T						17	50195937	.	C	T	COL1A1	HGNC:2197	COL1A1-201
ENST00000297268.11:c.2957C>T		MANE	ENST00000297268.11:c.2957C>T						ENSP00000297268.6:p.(Pro986Leu)		NC_000007.14:g.94426011C>T						7	94426011	.	C	T	COL1A2	HGNC:2198	COL1A2-201
ENST00000162749.7:c.362G>A		MANE	ENST00000162749.7:c.362G>A						ENSP00000162749.2:p.(Arg121Gln)		NC_000012.12:g.6333477C>T						12	6333477	.	C	T	TNFRSF1A	HGNC:11916	TNFRSF1A-201
ENST00000329125.6:c.1258_1259del		MANE	ENST00000329125.6:c.1258_1259del						ENSP00000329380.5:p.(Ser420ProfsTer77)		NC_000017.11:g.4933862_4933863del						17	4933861	.	CAG	C	GP1BA	HGNC:4439	GP1BA-201
ENST00000329125.6:c.1274_1275del		MANE	ENST00000329125.6:c.1274_1275del						ENSP00000329380.5:p.(Glu425AlafsTer72)		NC_000017.11:g.4933878_4933879del						17	4933876	.	GGA	G	GP1BA	HGNC:4439	GP1BA-201
ENST00000329125.6:c.1277_1313del		MANE	ENST00000329125.6:c.1277_1313del						ENSP00000329380.5:p.(Pro426ArgfsTer34)		NC_000017.11:g.4933881_4933917del						17	4933880	.	CCCACCTCAGAGCCCGCCCCCAGCCCGACCACCCCAGA	C	GP1BA	HGNC:4439	GP1BA-201
ENST00000329125.6:c.1297_1334del		MANE	ENST00000329125.6:c.1297_1334del						ENSP00000329380.5:p.(Ser433GlnfsTer52)		NC_000017.11:g.4933901_4933938del						17	4933896	.	CCCCCAGCCCGACCACCCCAGAGCCCACCTCAGAGCCCG	C	GP1BA	HGNC:4439	GP1BA-201
