# Supplementary material for: Assessment of the variant prioritization strategy for genomic newborn screening in the Generation Study
Source: Genet Med. 2025 Oct;27(10):101532. doi: 10.1016/j.gim.2025.101532 (PMC12714140; doi:10.1016/j.gim.2025.101532)
Supplement: Batch output mutalyzer [file mmc11.csv]

Input description	Input selector ID	Status	Normalized	DNA genomic	DNA transcript	RNA	Protein
NC_000016.10:g.8797716G>T	N/A	Success	NC_000016.10:g.8797716G>T	N/A	N/A	N/A	N/A
NC_000001.11:g.25542396T>C	N/A	Success	NC_000001.11:g.25542396T>C	N/A	N/A	N/A	N/A
NC_000001.11:g.25542466G>C	N/A	Success	NC_000001.11:g.25542466G>C	N/A	N/A	N/A	N/A
ENST00000643237.3:c.1046C>T	N/A	Success	ENST00000643237.3:c.1046C>T	ENST00000643237.3:g.43218C>T	N/A	ENST00000643237.3:r.(1046c>u)	ENST00000643237.3(ENSP00000495254):p.(Pro349Leu)
ENST00000643399.2:c.238+4900T>C	N/A	Success	ENST00000643399.2:c.238+4900T>C	ENST00000643399.2:g.70394T>C	N/A	ENST00000643399.2:r.(=)	ENST00000643399.2(ENSP00000494664):p.(=)
ENST00000643399.2:c.238+4902C>T	N/A	Success	ENST00000643399.2:c.238+4902C>T	ENST00000643399.2:g.70396C>T	N/A	ENST00000643399.2:r.(=)	ENST00000643399.2(ENSP00000494664):p.(=)
ENST00000643399.2:c.238+4903C>T	N/A	Success	ENST00000643399.2:c.238+4903C>T	ENST00000643399.2:g.70397C>T	N/A	ENST00000643399.2:r.(=)	ENST00000643399.2(ENSP00000494664):p.(=)
ENST00000643399.2:c.238+4903C>A	N/A	Success	ENST00000643399.2:c.238+4903C>A	ENST00000643399.2:g.70397C>A	N/A	ENST00000643399.2:r.(=)	ENST00000643399.2(ENSP00000494664):p.(=)
ENST00000643399.2:c.238+4903C>G	N/A	Success	ENST00000643399.2:c.238+4903C>G	ENST00000643399.2:g.70397C>G	N/A	ENST00000643399.2:r.(=)	ENST00000643399.2(ENSP00000494664):p.(=)
ENST00000643399.2:c.238+4943_238+4946del	N/A	Success	ENST00000643399.2:c.238+4943_238+4946del	ENST00000643399.2:g.70437_70440del	N/A	ENST00000643399.2:r.(=)	ENST00000643399.2(ENSP00000494664):p.(=)
ENST00000643399.2:c.238+4939_238+4940del	N/A	Success	ENST00000643399.2:c.238+4939_238+4940del	ENST00000643399.2:g.70433_70434del	N/A	ENST00000643399.2:r.(=)	ENST00000643399.2(ENSP00000494664):p.(=)
ENST00000643399.2:c.238+4942T>C	N/A	Success	ENST00000643399.2:c.238+4942T>C	ENST00000643399.2:g.70436T>C	N/A	ENST00000643399.2:r.(=)	ENST00000643399.2(ENSP00000494664):p.(=)
ENST00000649488.2:c.1077_1079dup	N/A	Success	ENST00000649488.2:c.1077_1079dup	ENST00000649488.2:g.1576_1578dup	N/A	ENST00000649488.2:r.(1069_1071delinsccgccg)	ENST00000649488.2(ENSP00000497829):p.(Pro360dup)
ENST00000650242.1:c.1706_1709del	N/A	Success	ENST00000650242.1:c.1706_1709del	ENST00000650242.1:g.187_190del	N/A	ENST00000650242.1:r.(1706_1709del)	ENST00000650242.1(ENSP00000497236):p.(Glu569Glyfs*24)
ENST00000650242.1:c.1699_1700del	N/A	Success	ENST00000650242.1:c.1699_1700del	ENST00000650242.1:g.190_191del	N/A	ENST00000650242.1:r.(1699_1700del)	ENST00000650242.1(ENSP00000497236):p.(Met567Glufs*2)
ENST00000650242.1:c.1642C>T	N/A	Success	ENST00000650242.1:c.1642C>T	ENST00000650242.1:g.248G>A	N/A	ENST00000650242.1:r.(1642c>u)	ENST00000650242.1(ENSP00000497236):p.(Gln548*)
ENST00000650242.1:c.1651_1676del	N/A	Success	ENST00000650242.1:c.1651_1676del	ENST00000650242.1:g.215_240del	N/A	ENST00000650242.1:r.(1651_1676del)	ENST00000650242.1(ENSP00000497236):p.(Ser551Profs*6)
ENST00000650242.1:c.1737del	N/A	Success	ENST00000650242.1:c.1737del	ENST00000650242.1:g.156del	N/A	ENST00000650242.1:r.(1737del)	ENST00000650242.1(ENSP00000497236):p.(Gln581Serfs*13)
ENST00000651438.1:c.2620+1G>C	N/A	Success	ENST00000651438.1:c.2620+1G>C	ENST00000651438.1:g.91929G>C	N/A	N/A	N/A
ENST00000651438.1:c.3524T>C	N/A	Success	ENST00000651438.1:c.3524T>C	ENST00000651438.1:g.104928T>C	N/A	ENST00000651438.1:r.(3524u>c)	ENST00000651438.1(ENSP00000498485):p.(Leu1175Pro)
ENST00000651438.1:c.2558dup	N/A	Success	ENST00000651438.1:c.2558dup	ENST00000651438.1:g.91385dup	N/A	ENST00000651438.1:r.(2558delinscc)	ENST00000651438.1(ENSP00000498485):p.(Pro854Serfs*10)
ENST00000651438.1:c.2833_2840del	N/A	Success	ENST00000651438.1:c.2833_2840del	ENST00000651438.1:g.99357_99364del	N/A	ENST00000651438.1:r.(2833_2840del)	ENST00000651438.1(ENSP00000498485):p.(Gly945Argfs*139)
ENST00000651502.1:c.397del	N/A	Success	ENST00000651502.1:c.397del	ENST00000651502.1:g.1729del	N/A	ENST00000651502.1:r.(397del)	ENST00000651502.1(ENSP00000498757):p.(Ser133Profs*50)
ENST00000651502.1:c.459dup	N/A	Success	ENST00000651502.1:c.459dup	ENST00000651502.1:g.1791dup	N/A	ENST00000651502.1:r.(459delinsaa)	ENST00000651502.1(ENSP00000498757):p.(Val154Serfs*24)
ENST00000674294.1:c.*507T>G	N/A	Success	ENST00000674294.1:c.*507T>G	ENST00000674294.1:g.8A>C	N/A	ENST00000674294.1:r.(*507u>g)	ENST00000674294.1(ENSP00000501363):p.(=)
NM_001370658.1:c.451G>A	N/A	Success	NM_001370658.1:c.451G>A	N/A	N/A	NM_001370658.1:r.(451g>a)	NM_001370658.1(NP_001357587.1):p.(Ala151Thr)
NM_001370658.1:c.1270G>C	N/A	Success	NM_001370658.1:c.1270G>C	N/A	N/A	NM_001370658.1:r.(1270g>c)	NM_001370658.1(NP_001357587.1):p.(Asp424His)
NM_000400.4:c.2150C>G	N/A	Success	NM_000400.4:c.2150C>G	N/A	N/A	NM_000400.4:r.(2150c>g)	NM_000400.4(NP_000391.1):p.(Ala717Gly)
NM_000400.4:c.1381C>G	N/A	Success	NM_000400.4:c.1381C>G	N/A	N/A	NM_000400.4:r.(1381c>g)	NM_000400.4(NP_000391.1):p.(Leu461Val)
NM_001370658.1:c.1270G>C	N/A	Success	NM_001370658.1:c.1270G>C	N/A	N/A	NM_001370658.1:r.(1270g>c)	NM_001370658.1(NP_001357587.1):p.(Asp424His)
NC_000001.11:g.196749030_196832721del	N/A	Success	NC_000001.11:g.196749030_196832721del	N/A	N/A	N/A	N/A
NM_001370658.1:c.451G>A	N/A	Success	NM_001370658.1:c.451G>A	N/A	N/A	NM_001370658.1:r.(451g>a)	NM_001370658.1(NP_001357587.1):p.(Ala151Thr)
NM_000130.5:c.1601G>A	N/A	Success	NM_000130.5:c.1601G>A	N/A	N/A	NM_000130.5:r.(1601g>a)	NM_000130.5(NP_000121.2):p.(Arg534Gln)
NM_022336.4:c.43G>A	N/A	Success	NM_022336.4:c.43G>A	N/A	N/A	NM_022336.4:r.(43g>a)	NM_022336.4(NP_071731.1):p.(Val15Ile)
NM_000400.4:c.1381C>G	N/A	Success	NM_000400.4:c.1381C>G	N/A	N/A	NM_000400.4:r.(1381c>g)	NM_000400.4(NP_000391.1):p.(Leu461Val)
NM_000532.5:c.1223del	N/A	Success	NM_000532.5:c.1223del	N/A	N/A	NM_000532.5:r.(1223del)	NM_000532.5(NP_000523.2):p.(Ile408Thrfs*35)
NM_000400.4:c.2150C>G	N/A	Success	NM_000400.4:c.2150C>G	N/A	N/A	NM_000400.4:r.(2150c>g)	NM_000400.4(NP_000391.1):p.(Ala717Gly)
NM_000532.5:c.1217_1218insTA	N/A	Success	NM_000532.5:c.1217_1218insTA	N/A	N/A	NM_000532.5:r.(1217_1218insua)	NM_000532.5(NP_000523.2):p.(Gly407Argfs*37)
NM_000532.5:c.1226_1228del	N/A	Success	NM_000532.5:c.1226_1228del	N/A	N/A	NM_000532.5:r.(1226_1228del)	NM_000532.5(NP_000523.2):p.(Ile409del)
