# Supplementary material for: Assessment of the variant prioritization strategy for genomic newborn screening in the Generation Study
Source: Genet Med. 2025 Oct;27(10):101532. doi: 10.1016/j.gim.2025.101532 (PMC12714140; doi:10.1016/j.gim.2025.101532)
Supplement: Variant validation [file mmc12.zip › variant_validation_10062025.txt]

# Job ID:6f4295a3-ff67-48a9-8ac3-f5531a2b1d32
# Metadata: variantvalidator_version: 3.0.2.dev98+g89a7f1c, variantvalidator_hgvs_version: 2.2.1.dev7+g59392c5, vvta_version: vvta_2025_02, vvseqrepo_db: VV_SR_2025_02/master, vvdb_version: vvdb_2025_3, options: transcript|genomic|protein|refseqgene|vcf|gene_info|tx_name
Input	Warnings	Select transcript	HGVS_transcript	HGVS_intronic_chr_context	HGVS_intronic_rsg_context	HGVS_RefSeqGene	HGVS_Predicted_Protein	HGVS_Genomic_GRCh37	HGVS_Genomic_GRCh38	GRCh37_CHR	GRCh37_POS	GRCh37_ID	GRCh37_REF	GRCh37_ALT	GRCh38_CHR	GRCh38_POS	GRCh38_ID	GRCh38_REF	GRCh38_ALT	Gene_Symbol	HGNC_Gene_ID	Transcript_description
NC_000003.12:g.15645186G>C	LovdSyntaxcheckSuggestions: [NC_000003.12:g.15645186G>C, 1]|LovdSyntaxcheckSource: https://api.lovd.nl/v2/checkHGVS/NC_000003.12:g.15645186G>C|LovdSyntaxcheckLibraryVersion: 0.4.5	RefSeq	NM_000060.4:c.1330G>C				NP_000051.1:p.(Asp444His)	NC_000003.11:g.15686693G>C	NC_000003.12:g.15645186G>C	3	15686693	.	G	C	3	15645186	.	G	C	BTD	HGNC:1122	Homo sapiens biotinidase (BTD), transcript variant 3, mRNA
NC_000003.12:g.15645186G>C	LovdSyntaxcheckSuggestions: [NC_000003.12:g.15645186G>C, 1]|LovdSyntaxcheckSource: https://api.lovd.nl/v2/checkHGVS/NC_000003.12:g.15645186G>C|LovdSyntaxcheckLibraryVersion: 0.4.5	MANE	NM_001370658.1:c.1270G>C			NG_008019.3:g.48836G>C	NP_001357587.1:p.(Asp424His)	NC_000003.11:g.15686693G>C	NC_000003.12:g.15645186G>C	3	15686693	.	G	C	3	15645186	.	G	C	BTD	HGNC:1122	Homo sapiens biotinidase (BTD), transcript variant 3, mRNA
NC_000003.12:g.15644367G>A	LovdSyntaxcheckSuggestions: [NC_000003.12:g.15644367G>A, 1]|LovdSyntaxcheckSource: https://api.lovd.nl/v2/checkHGVS/NC_000003.12:g.15644367G>A|LovdSyntaxcheckLibraryVersion: 0.4.5	RefSeq	NM_000060.4:c.511G>A				NP_000051.1:p.(Ala171Thr)	NC_000003.11:g.15685874G>A	NC_000003.12:g.15644367G>A	3	15685874	.	G	A	3	15644367	.	G	A	BTD	HGNC:1122	Homo sapiens biotinidase (BTD), transcript variant 3, mRNA
NC_000003.12:g.15644367G>A	LovdSyntaxcheckSuggestions: [NC_000003.12:g.15644367G>A, 1]|LovdSyntaxcheckSource: https://api.lovd.nl/v2/checkHGVS/NC_000003.12:g.15644367G>A|LovdSyntaxcheckLibraryVersion: 0.4.5	MANE	NM_001370658.1:c.451G>A			NG_008019.3:g.48017G>A	NP_001357587.1:p.(Ala151Thr)	NC_000003.11:g.15685874G>A	NC_000003.12:g.15644367G>A	3	15685874	.	G	A	3	15644367	.	G	A	BTD	HGNC:1122	Homo sapiens biotinidase (BTD), transcript variant 3, mRNA
NC_000019.10:g.45352249G>C	TranscriptVersionWarning: A more recent version of the selected reference sequence NM_000400.3 is available for genome build GRCh38 (NM_000400.4)|LovdSyntaxcheckSuggestions: [NC_000019.10:g.45352249G>C, 1]|LovdSyntaxcheckSource: https://api.lovd.nl/v2/checkHGVS/NC_000019.10:g.45352249G>C|LovdSyntaxcheckLibraryVersion: 0.4.5	RefSeq	NM_000400.3:c.2150C>G			NG_007067.2:g.23339C>G	NP_000391.1:p.(Ala717Gly)	NC_000019.9:g.45855507G>C	NC_000019.10:g.45352249G>C	19	45855507	.	G	C	19	45352249	.	G	C	ERCC2	HGNC:3434	Homo sapiens ERCC excision repair 2, TFIIH core complex helicase subunit (ERCC2), transcript variant 1, mRNA
NC_000019.10:g.45352249G>C	LovdSyntaxcheckSuggestions: [NC_000019.10:g.45352249G>C, 1]|LovdSyntaxcheckSource: https://api.lovd.nl/v2/checkHGVS/NC_000019.10:g.45352249G>C|LovdSyntaxcheckLibraryVersion: 0.4.5	MANE	NM_000400.4:c.2150C>G				NP_000391.1:p.(Ala717Gly)	NC_000019.9:g.45855507G>C	NC_000019.10:g.45352249G>C	19	45855507	.	G	C	19	45352249	.	G	C	ERCC2	HGNC:3434	Homo sapiens ERCC excision repair 2, TFIIH core complex helicase subunit (ERCC2), transcript variant 1, mRNA
NC_000019.10:g.45357368G>C	TranscriptVersionWarning: A more recent version of the selected reference sequence NM_000400.3 is available for genome build GRCh38 (NM_000400.4)|LovdSyntaxcheckSuggestions: [NC_000019.10:g.45357368G>C, 1]|LovdSyntaxcheckSource: https://api.lovd.nl/v2/checkHGVS/NC_000019.10:g.45357368G>C|LovdSyntaxcheckLibraryVersion: 0.4.5	RefSeq	NM_000400.3:c.1381C>G			NG_007067.2:g.18220C>G	NP_000391.1:p.(Leu461Val)	NC_000019.9:g.45860626G>C	NC_000019.10:g.45357368G>C	19	45860626	.	G	C	19	45357368	.	G	C	ERCC2	HGNC:3434	Homo sapiens ERCC excision repair 2, TFIIH core complex helicase subunit (ERCC2), transcript variant 1, mRNA
NC_000019.10:g.45357368G>C	LovdSyntaxcheckSuggestions: [NC_000019.10:g.45357368G>C, 1]|LovdSyntaxcheckSource: https://api.lovd.nl/v2/checkHGVS/NC_000019.10:g.45357368G>C|LovdSyntaxcheckLibraryVersion: 0.4.5	MANE	NM_000400.4:c.1381C>G				NP_000391.1:p.(Leu461Val)	NC_000019.9:g.45860626G>C	NC_000019.10:g.45357368G>C	19	45860626	.	G	C	19	45357368	.	G	C	ERCC2	HGNC:3434	Homo sapiens ERCC excision repair 2, TFIIH core complex helicase subunit (ERCC2), transcript variant 1, mRNA
NC_000003.12:g.15645186G>C	LovdSyntaxcheckSuggestions: [NC_000003.12:g.15645186G>C, 1]|LovdSyntaxcheckSource: https://api.lovd.nl/v2/checkHGVS/NC_000003.12:g.15645186G>C|LovdSyntaxcheckLibraryVersion: 0.4.5	RefSeq	NM_000060.4:c.1330G>C				NP_000051.1:p.(Asp444His)	NC_000003.11:g.15686693G>C	NC_000003.12:g.15645186G>C	3	15686693	.	G	C	3	15645186	.	G	C	BTD	HGNC:1122	Homo sapiens biotinidase (BTD), transcript variant 3, mRNA
NC_000003.12:g.15645186G>C	LovdSyntaxcheckSuggestions: [NC_000003.12:g.15645186G>C, 1]|LovdSyntaxcheckSource: https://api.lovd.nl/v2/checkHGVS/NC_000003.12:g.15645186G>C|LovdSyntaxcheckLibraryVersion: 0.4.5	MANE	NM_001370658.1:c.1270G>C			NG_008019.3:g.48836G>C	NP_001357587.1:p.(Asp424His)	NC_000003.11:g.15686693G>C	NC_000003.12:g.15645186G>C	3	15686693	.	G	C	3	15645186	.	G	C	BTD	HGNC:1122	Homo sapiens biotinidase (BTD), transcript variant 3, mRNA
NC_000003.12:g.15644367G>A	LovdSyntaxcheckSuggestions: [NC_000003.12:g.15644367G>A, 1]|LovdSyntaxcheckSource: https://api.lovd.nl/v2/checkHGVS/NC_000003.12:g.15644367G>A|LovdSyntaxcheckLibraryVersion: 0.4.5	RefSeq	NM_000060.4:c.511G>A				NP_000051.1:p.(Ala171Thr)	NC_000003.11:g.15685874G>A	NC_000003.12:g.15644367G>A	3	15685874	.	G	A	3	15644367	.	G	A	BTD	HGNC:1122	Homo sapiens biotinidase (BTD), transcript variant 3, mRNA
NC_000003.12:g.15644367G>A	LovdSyntaxcheckSuggestions: [NC_000003.12:g.15644367G>A, 1]|LovdSyntaxcheckSource: https://api.lovd.nl/v2/checkHGVS/NC_000003.12:g.15644367G>A|LovdSyntaxcheckLibraryVersion: 0.4.5	MANE	NM_001370658.1:c.451G>A			NG_008019.3:g.48017G>A	NP_001357587.1:p.(Ala151Thr)	NC_000003.11:g.15685874G>A	NC_000003.12:g.15644367G>A	3	15685874	.	G	A	3	15644367	.	G	A	BTD	HGNC:1122	Homo sapiens biotinidase (BTD), transcript variant 3, mRNA
NC_000003.12:g.15645186G>C	LovdSyntaxcheckSuggestions: [NC_000003.12:g.15645186G>C, 1]|LovdSyntaxcheckSource: https://api.lovd.nl/v2/checkHGVS/NC_000003.12:g.15645186G>C|LovdSyntaxcheckLibraryVersion: 0.4.5	RefSeq	NM_000060.4:c.1330G>C				NP_000051.1:p.(Asp444His)	NC_000003.11:g.15686693G>C	NC_000003.12:g.15645186G>C	3	15686693	.	G	C	3	15645186	.	G	C	BTD	HGNC:1122	Homo sapiens biotinidase (BTD), transcript variant 3, mRNA
NC_000003.12:g.15645186G>C	LovdSyntaxcheckSuggestions: [NC_000003.12:g.15645186G>C, 1]|LovdSyntaxcheckSource: https://api.lovd.nl/v2/checkHGVS/NC_000003.12:g.15645186G>C|LovdSyntaxcheckLibraryVersion: 0.4.5	MANE	NM_001370658.1:c.1270G>C			NG_008019.3:g.48836G>C	NP_001357587.1:p.(Asp424His)	NC_000003.11:g.15686693G>C	NC_000003.12:g.15645186G>C	3	15686693	.	G	C	3	15645186	.	G	C	BTD	HGNC:1122	Homo sapiens biotinidase (BTD), transcript variant 3, mRNA
NC_000001.11:g.196749030_196832721del	No transcripts found that fully overlap the described variation in the genomic sequence|LovdSyntaxcheckSuggestions: [NC_000001.11:g.196749030_196832721del, 1]|LovdSyntaxcheckSource: https://api.lovd.nl/v2/checkHGVS/NC_000001.11:g.196749030_196832721del|LovdSyntaxcheckLibraryVersion: 0.4.5	None						NC_000001.10:g.196718160_196801851del	NC_000001.11:g.196749030_196832721del	1	196718158	.	TATCACCATAGTGATGAGGACGTAACACACATATTTTGAAAGGGTACTACTATGCACACCATAGCACAGCATAGGGATAAACAAATATGTTCCATGTAAATGGAAACCAAAAGAAAGCAGGGGGGCTATACTAACATTAACTAAAATTGAATTTTAAGTCAAATCTGTAAAAAGAAACAAGGAAGGTCATTATACAAAGGAGTCAATTCACAAATAGATTATAACTATTGCAAATATGTATGCACTCAACATGGGAGCAATGAAACTTATAAAGCAAGCATTAATACATCTAAAGGAAGAAATAGACAAAAATGCAGTAATAGTAGGGGACTTCAATAACCCACATTCAACAATGGATAGACAGTCTATACAGAAATCAATAAAAACATTGGACTTGAA…	T	1	196749028	.	TATCACCATAGTGATGAGGACGTAACACACATATTTTGAAAGGGTACTACTATGCACACCATAGCACAGCATAGGGATAAACAAATATGTTCCATGTAAATGGAAACCAAAAGAAAGCAGGGGGGCTATACTAACATTAACTAAAATTGAATTTTAAGTCAAATCTGTAAAAAGAAACAAGGAAGGTCATTATACAAAGGAGTCAATTCACAAATAGATTATAACTATTGCAAATATGTATGCACTCAACATGGGAGCAATGAAACTTATAAAGCAAGCATTAATACATCTAAAGGAAGAAATAGACAAAAATGCAGTAATAGTAGGGGACTTCAATAACCCACATTCAACAATGGATAGACAGTCTATACAGAAATCAATAAAAACATTGGACTTGAA…	T
NC_000003.12:g.15644367G>A	LovdSyntaxcheckSuggestions: [NC_000003.12:g.15644367G>A, 1]|LovdSyntaxcheckSource: https://api.lovd.nl/v2/checkHGVS/NC_000003.12:g.15644367G>A|LovdSyntaxcheckLibraryVersion: 0.4.5	RefSeq	NM_000060.4:c.511G>A				NP_000051.1:p.(Ala171Thr)	NC_000003.11:g.15685874G>A	NC_000003.12:g.15644367G>A	3	15685874	.	G	A	3	15644367	.	G	A	BTD	HGNC:1122	Homo sapiens biotinidase (BTD), transcript variant 3, mRNA
NC_000003.12:g.15644367G>A	LovdSyntaxcheckSuggestions: [NC_000003.12:g.15644367G>A, 1]|LovdSyntaxcheckSource: https://api.lovd.nl/v2/checkHGVS/NC_000003.12:g.15644367G>A|LovdSyntaxcheckLibraryVersion: 0.4.5	MANE	NM_001370658.1:c.451G>A			NG_008019.3:g.48017G>A	NP_001357587.1:p.(Ala151Thr)	NC_000003.11:g.15685874G>A	NC_000003.12:g.15644367G>A	3	15685874	.	G	A	3	15644367	.	G	A	BTD	HGNC:1122	Homo sapiens biotinidase (BTD), transcript variant 3, mRNA
NC_000001.11:g.169549811C>T	TranscriptVersionWarning: A more recent version of the selected reference sequence NM_000130.4 is available for genome build GRCh38 (NM_000130.5)|LovdSyntaxcheckSuggestions: [NC_000001.11:g.169549811C>T, 1]|LovdSyntaxcheckSource: https://api.lovd.nl/v2/checkHGVS/NC_000001.11:g.169549811C>T|LovdSyntaxcheckLibraryVersion: 0.4.5	RefSeq	NM_000130.4:c.1601G>A			NG_011806.1:g.41721G>A	NP_000121.2:p.(Arg534Gln)	NC_000001.10:g.169519049=	NC_000001.11:g.169549811C>T	1	169519049	.	T	T	1	169549811	.	C	T	F5	HGNC:3542	Homo sapiens coagulation factor V (F5), mRNA
NC_000001.11:g.169549811C>T	LovdSyntaxcheckSuggestions: [NC_000001.11:g.169549811C>T, 1]|LovdSyntaxcheckSource: https://api.lovd.nl/v2/checkHGVS/NC_000001.11:g.169549811C>T|LovdSyntaxcheckLibraryVersion: 0.4.5	MANE	NM_000130.5:c.1601G>A				NP_000121.2:p.(Arg534Gln)	NC_000001.10:g.169519049=	NC_000001.11:g.169549811C>T	1	169519049	.	T	T	1	169549811	.	C	T	F5	HGNC:3542	Homo sapiens coagulation factor V (F5), mRNA
NC_000002.12:g.108930972C>T	LovdSyntaxcheckSuggestions: [NC_000002.12:g.108930972C>T, 1]|LovdSyntaxcheckSource: https://api.lovd.nl/v2/checkHGVS/NC_000002.12:g.108930972C>T|LovdSyntaxcheckLibraryVersion: 0.4.5	MANE	NM_022336.4:c.43G>A			NG_012210.2:g.216492C>T	NP_071731.1:p.(Val15Ile)	NC_000002.11:g.109547428C>T	NC_000002.12:g.108930972C>T	2	109547428	.	C	T	2	108930972	.	C	T	EDAR	HGNC:2895	Homo sapiens ectodysplasin A receptor (EDAR), mRNA
NC_000019.10:g.45357368G>C	TranscriptVersionWarning: A more recent version of the selected reference sequence NM_000400.3 is available for genome build GRCh38 (NM_000400.4)|LovdSyntaxcheckSuggestions: [NC_000019.10:g.45357368G>C, 1]|LovdSyntaxcheckSource: https://api.lovd.nl/v2/checkHGVS/NC_000019.10:g.45357368G>C|LovdSyntaxcheckLibraryVersion: 0.4.5	RefSeq	NM_000400.3:c.1381C>G			NG_007067.2:g.18220C>G	NP_000391.1:p.(Leu461Val)	NC_000019.9:g.45860626G>C	NC_000019.10:g.45357368G>C	19	45860626	.	G	C	19	45357368	.	G	C	ERCC2	HGNC:3434	Homo sapiens ERCC excision repair 2, TFIIH core complex helicase subunit (ERCC2), transcript variant 1, mRNA
NC_000019.10:g.45357368G>C	LovdSyntaxcheckSuggestions: [NC_000019.10:g.45357368G>C, 1]|LovdSyntaxcheckSource: https://api.lovd.nl/v2/checkHGVS/NC_000019.10:g.45357368G>C|LovdSyntaxcheckLibraryVersion: 0.4.5	MANE	NM_000400.4:c.1381C>G				NP_000391.1:p.(Leu461Val)	NC_000019.9:g.45860626G>C	NC_000019.10:g.45357368G>C	19	45860626	.	G	C	19	45357368	.	G	C	ERCC2	HGNC:3434	Homo sapiens ERCC excision repair 2, TFIIH core complex helicase subunit (ERCC2), transcript variant 1, mRNA
NC_000003.12:g.136327179del	LovdSyntaxcheckSuggestions: [NC_000003.12:g.136327179del, 1]|LovdSyntaxcheckSource: https://api.lovd.nl/v2/checkHGVS/NC_000003.12:g.136327179del|LovdSyntaxcheckLibraryVersion: 0.4.5	MANE	NM_000532.5:c.1223del			NG_008939.1:g.81855del	NP_000523.2:p.(Ile408ThrfsTer35)	NC_000003.11:g.136046021del	NC_000003.12:g.136327179del	3	136046020	.	AT	A	3	136327178	.	AT	A	PCCB	HGNC:8654	Homo sapiens propionyl-CoA carboxylase subunit beta (PCCB), transcript variant 1, mRNA; nuclear gene for mitochondrial product
NC_000019.10:g.45352249G>C	TranscriptVersionWarning: A more recent version of the selected reference sequence NM_000400.3 is available for genome build GRCh38 (NM_000400.4)|LovdSyntaxcheckSuggestions: [NC_000019.10:g.45352249G>C, 1]|LovdSyntaxcheckSource: https://api.lovd.nl/v2/checkHGVS/NC_000019.10:g.45352249G>C|LovdSyntaxcheckLibraryVersion: 0.4.5	RefSeq	NM_000400.3:c.2150C>G			NG_007067.2:g.23339C>G	NP_000391.1:p.(Ala717Gly)	NC_000019.9:g.45855507G>C	NC_000019.10:g.45352249G>C	19	45855507	.	G	C	19	45352249	.	G	C	ERCC2	HGNC:3434	Homo sapiens ERCC excision repair 2, TFIIH core complex helicase subunit (ERCC2), transcript variant 1, mRNA
NC_000019.10:g.45352249G>C	LovdSyntaxcheckSuggestions: [NC_000019.10:g.45352249G>C, 1]|LovdSyntaxcheckSource: https://api.lovd.nl/v2/checkHGVS/NC_000019.10:g.45352249G>C|LovdSyntaxcheckLibraryVersion: 0.4.5	MANE	NM_000400.4:c.2150C>G				NP_000391.1:p.(Ala717Gly)	NC_000019.9:g.45855507G>C	NC_000019.10:g.45352249G>C	19	45855507	.	G	C	19	45352249	.	G	C	ERCC2	HGNC:3434	Homo sapiens ERCC excision repair 2, TFIIH core complex helicase subunit (ERCC2), transcript variant 1, mRNA
NC_000003.12:g.136327173_136327174insTA	LovdSyntaxcheckSuggestions: [NC_000003.12:g.136327173_136327174insTA, 1]|LovdSyntaxcheckSource: https://api.lovd.nl/v2/checkHGVS/NC_000003.12:g.136327173_136327174insTA|LovdSyntaxcheckLibraryVersion: 0.4.5	MANE	NM_000532.5:c.1217_1218insTA			NG_008939.1:g.81849_81850insTA	NP_000523.2:p.(Gly407ArgfsTer37)	NC_000003.11:g.136046015_136046016insTA	NC_000003.12:g.136327173_136327174insTA	3	136046015	.	G	GTA	3	136327173	.	G	GTA	PCCB	HGNC:8654	Homo sapiens propionyl-CoA carboxylase subunit beta (PCCB), transcript variant 1, mRNA; nuclear gene for mitochondrial product
NC_000003.12:g.136327182_136327184del	LovdSyntaxcheckSuggestions: [NC_000003.12:g.136327182_136327184del, 1]|LovdSyntaxcheckSource: https://api.lovd.nl/v2/checkHGVS/NC_000003.12:g.136327182_136327184del|LovdSyntaxcheckLibraryVersion: 0.4.5	MANE	NM_000532.5:c.1226_1228del			NG_008939.1:g.81858_81860del	NP_000523.2:p.(Ile409del)	NC_000003.11:g.136046024_136046026del	NC_000003.12:g.136327182_136327184del	3	136046023	.	ATCC	A	3	136327181	.	ATCC	A	PCCB	HGNC:8654	Homo sapiens propionyl-CoA carboxylase subunit beta (PCCB), transcript variant 1, mRNA; nuclear gene for mitochondrial product
